# Supplementary material for: Bis(2-phenyl­biguanidium) adipate tetra­hydrate
Source: Acta Crystallogr Sect E Struct Rep Online. 2010 Dec 11;67(Pt 1):o118–9. doi: 10.1107/S1600536810049925 (PMC3050311; doi:10.1107/S1600536810049925)
Supplement: Supplementary file 1 [file e-67-0o118-sup1.cif]

##############################################################################
###                                                                        ###
###        Electronic paper (Acta Crystallographica Section E)             ###
###                                                                        ###
##############################################################################
#                                                                            #
# This CIF contains the data in a paper accepted for publication in Acta     #
# Crystallographica Section E. It conforms to the requirements of Notes      #
# for Authors for Section E, and has been peer reviewed under the auspices   #
# of the IUCr Commission on Journals.                                        #
#                                                                            #
# Full details of the Crystallographic Information File format               #
# are given in the paper "The Crystallographic Information File (CIF):       #
# a New Standard Archive File for Crystallography" by S. R. Hall, F. H.      #
# Allen and I. D. Brown [Acta Cryst. (1991), A47, 655-685].                  #
#                                                                            #
# The current version of the core CIF dictionary is obtainable from          #
# ftp://ftp.iucr.org/pub/cif_core.dic. The current version number is 2.4.    #
#                                                                            #
# Software is freely available for graphical display of the structure(s) in  #
# this CIF.  For information consult the CIF home page http://www.iucr.org/  #
# cif/home.html                                                              #
#                                                                            #
# This file may be used for bona fide research purposes within the           #
# scientific community so long as proper attribution is given to the journal # 
# article from which it was obtained.                                        #
#                                                                            #
##############################################################################
                                             
data_global
_audit_creation_method     'SHELXL-97'
_journal_data_validation_number     ?
_journal_date_recd_electronic     2010-11-08
_journal_date_accepted     2010-11-29
_journal_name_full     'Acta Crystallographica, Section E'
_journal_year     2011
_journal_volume     67
_journal_issue      1
_journal_page_first     o118
_journal_page_last     o119
_journal_paper_category     QO
_journal_coeditor_code     IM2248
_publ_contact_author_name     'Irena Matulkov\'a'
_publ_contact_author_address
;
Dept. of Inorganic Chemistry, Faculty of Science, Charles University in Prague
Hlavova 2030
128 40 Prague 2
Czech Republic
Dept. of Spectroscopy,
J. Heyrovsk\'y Institute of Physical Chemistry of the ASCR, v.v.i.
Dolej\<skova 3
182 23 Prague 8
Czech Republic
;
_publ_contact_author_email     irena.mat@atlas.cz
_publ_contact_author_fax     '+420221951253'
_publ_contact_author_phone     '+420221951255'
_publ_section_title
;
Bis(2-phenylbiguanidium) adipate tetrahydrate
;
loop_
    _publ_author_name
    _publ_author_footnote
    _publ_author_address
    'Matulkov\'a, Irena' ?
;
Department of Inorganic Chemistry
Faculty of Science
Charles University in Prague
Hlavova 2030
128 40 Prague 2
Czech Republic
and
Department of Spectroscopy,
J. Heyrovsk\'y Institute of Physical Chemistry of the ASCR, v.v.i.
Dolej\<skova 3
182 23 Prague 8
Czech Republic
;
    'C\'isa\<rov\'a, Ivana' ?
;
Department of Inorganic Chemistry
Faculty of Science
Charles University in Prague
Hlavova 2030
128 40 Prague 2
Czech Republic
;
    'N\<emec, Ivan' ?
;
Department of Inorganic Chemistry
Faculty of Science
Charles University in Prague
Hlavova 2030
128 40 Prague 2
Czech Republic
;
data_I
_chemical_name_systematic
;
Bis(1-phenylbiguanidium) hexanedioate tetrahydrate
;
_chemical_name_common     ?
_chemical_formula_moiety     '2(C8 H12 N5 +), C6 H8 O4 2-, 4(H2 O)'
_chemical_formula_sum     'C22 H40 N10 O8'
_chemical_formula_structural     ?
_chemical_formula_analytical     ?
_chemical_formula_iupac     '2C8 H12 N5 +, C6 H8 O4 2-, 4H2 O'
_chemical_formula_weight     572.64
_chemical_melting_point     ?
_symmetry_cell_setting     triclinic
_symmetry_space_group_name_H-M     'P -1'
_symmetry_space_group_name_Hall     '-P 1'
loop_
    _symmetry_equiv_pos_as_xyz
    'x, y, z'
    '-x, -y, -z'
_cell_length_a     7.15600(10)
_cell_length_b     10.8670(2)
_cell_length_c     11.1410(2)
_cell_angle_alpha     61.5590(9)
_cell_angle_beta     88.6820(10)
_cell_angle_gamma     71.7020(10)
_cell_volume     714.93(2)
_cell_formula_units_Z     1
_cell_measurement_reflns_used     3257
_cell_measurement_theta_min     1.00
_cell_measurement_theta_max     27.5
_cell_measurement_temperature     150(2)
_exptl_crystal_description     prism
_exptl_crystal_colour     colourless
_exptl_crystal_size_max     0.4
_exptl_crystal_size_mid     0.4
_exptl_crystal_size_min     0.3
_exptl_crystal_size_rad     ?
_exptl_crystal_density_diffrn     1.330
_exptl_crystal_density_meas     ?
_exptl_crystal_density_method     'not measured'
_exptl_crystal_F_000     306
_exptl_absorpt_coefficient_mu     0.103
_exptl_absorpt_correction_type     none
_exptl_absorpt_process_details     ?
_exptl_absorpt_correction_T_min     ?
_exptl_absorpt_correction_T_max     ?
_exptl_special_details
;
;
_diffrn_ambient_temperature     150(2)
_diffrn_radiation_type     MoK\a
_diffrn_radiation_wavelength     0.71073
_diffrn_radiation_source     'fine-focus sealed tube'
_diffrn_radiation_monochromator     'graphite'
_diffrn_measurement_device_type     'Nonius KappaCCD area-detector'
_diffrn_measurement_method     '\w and \p scans to fill the Ewald sphere'
_diffrn_detector_area_resol_mean     9.091
_diffrn_reflns_number     20455
_diffrn_reflns_av_R_equivalents     0.025
_diffrn_reflns_av_sigmaI/netI     0.0183
_diffrn_reflns_theta_min     2.10
_diffrn_reflns_theta_max     27.44
_diffrn_reflns_theta_full     27.44
_diffrn_measured_fraction_theta_max     0.996
_diffrn_measured_fraction_theta_full     0.996
_diffrn_reflns_limit_h_min     -9
_diffrn_reflns_limit_h_max     9
_diffrn_reflns_limit_k_min     -14
_diffrn_reflns_limit_k_max     14
_diffrn_reflns_limit_l_min     -14
_diffrn_reflns_limit_l_max     14
_diffrn_reflns_reduction_process     ?
_diffrn_standards_number     0
_diffrn_standards_interval_count     ?
_diffrn_standards_interval_time     ?
_diffrn_standards_decay_%     ?
loop_
    _diffrn_standard_refln_index_h
    _diffrn_standard_refln_index_k
    _diffrn_standard_refln_index_l
    ? ? ?
_refine_special_details
;
Refinement of <i>F</i>^2^ against ALL reflections. The weighted <i>R</i>-factor
<i>wR</i> and goodness of fit <i>S</i> are based on <i>F</i>^2^, conventional
<i>R</i>-factors <i>R</i> are based on <i>F</i>, with <i>F</i> set to zero for
negative <i>F</i>^2^. The threshold expression of <i>F</i>^2^ >
\s(<i>F</i>^2^) is used only for calculating <i>R</i>-factors(gt) <i>etc</i>.
and is not relevant to the choice of reflections for refinement.
<i>R</i>-factors based on <i>F</i>^2^ are statistically about twice as large
as those based on <i>F</i>, and <i>R</i>- factors based on ALL data will be
even larger.
;
_reflns_number_total     3260
_reflns_number_gt     2953
_reflns_threshold_expression     I>2\s(I)
_refine_ls_structure_factor_coef     Fsqd
_refine_ls_matrix_type     full
_refine_ls_R_factor_all     0.0391
_refine_ls_R_factor_gt     0.0353
_refine_ls_wR_factor_all     ?
_refine_ls_wR_factor_ref     0.0927
_refine_ls_goodness_of_fit_all     ?
_refine_ls_goodness_of_fit_ref     1.061
_refine_ls_restrained_S_all     1.061
_refine_ls_restrained_S_obs     ?
_refine_ls_number_reflns     3260
_refine_ls_number_parameters     181
_refine_ls_number_restraints     0
_refine_ls_number_constraints     ?
_refine_ls_hydrogen_treatment     constr
_refine_ls_weighting_scheme     calc
_refine_ls_weighting_details
         'calc w=1/[\s^2^(Fo^2^)+(0.0427P)^2^+0.2629P] where P=(Fo^2^+2Fc^2^)/3'
_refine_ls_shift/su_max     0.000
_refine_ls_shift/su_mean     0.000
_refine_diff_density_max     0.251
_refine_diff_density_min     -0.247
_refine_ls_extinction_method     none
_refine_ls_extinction_coef     ?
_refine_ls_abs_structure_details     ?
_refine_ls_abs_structure_Flack     ?
_refine_ls_abs_structure_Rogers     ?
loop_
    _atom_type_symbol
    _atom_type_description
    _atom_type_scat_dispersion_real
    _atom_type_scat_dispersion_imag
    _atom_type_scat_source
    'C' 'C' 0.0033 0.0016
                         'International Tables Vol C Tables 4.2.6.8 and 6.1.1.4'
    'H' 'H' 0.0000 0.0000
                         'International Tables Vol C Tables 4.2.6.8 and 6.1.1.4'
    'N' 'N' 0.0061 0.0033
                         'International Tables Vol C Tables 4.2.6.8 and 6.1.1.4'
    'O' 'O' 0.0106 0.0060
                         'International Tables Vol C Tables 4.2.6.8 and 6.1.1.4'
_computing_data_collection
                    'COLLECT (Hooft, 1998) and DENZO (Otwinowski & Minor, 1997)'
_computing_cell_refinement
                    'COLLECT (Hooft, 1998) and DENZO (Otwinowski & Minor, 1997)'
_computing_data_reduction
                    'COLLECT (Hooft, 1998) and DENZO (Otwinowski & Minor, 1997)'
_computing_structure_solution     'SIR92 (Altomare <i>et al.</i>, 1994)'
_computing_structure_refinement     'SHELXL97 (Sheldrick, 2008)'
_computing_molecular_graphics     'PLATON (Spek, 2009)'
_computing_publication_material     'SHELXL97 (Sheldrick, 2008)'
loop_
    _atom_site_type_symbol
    _atom_site_label
    _atom_site_fract_x
    _atom_site_fract_y
    _atom_site_fract_z
    _atom_site_U_iso_or_equiv
    _atom_site_adp_type
    _atom_site_calc_flag
    _atom_site_refinement_flags
    _atom_site_occupancy
    _atom_site_disorder_assembly
    _atom_site_disorder_group
    C C1 1.08265(15) 0.19532(11) 0.51868(10) 0.0166(2) Uani d . 1 . .
    C C2 1.02860(14) 0.43683(11) 0.33714(10) 0.0157(2) Uani d . 1 . .
    N N1 1.01068(14) 0.10880(10) 0.62783(9) 0.0198(2) Uani d . 1 . .
    H H1 0.9966 0.3356 0.2376 0.024 Uiso d R 1 . .
    N N2 1.23411(14) 0.12406(10) 0.47705(10) 0.0211(2) Uani d . 1 . .
    H H2A 1.2927 0.0211 0.5352 0.025 Uiso d R 1 . .
    H H2B 1.3012 0.1750 0.4191 0.025 Uiso d R 1 . .
    N N3 1.00775(13) 0.34344(10) 0.46586(9) 0.01745(19) Uani d . 1 . .
    N N4 1.03596(14) 0.56792(10) 0.31118(9) 0.0205(2) Uani d . 1 . .
    H H4A 1.0268 0.5929 0.3779 0.025 Uiso d R 1 . .
    H H4B 1.0357 0.6423 0.2236 0.025 Uiso d R 1 . .
    N N5 1.03464(14) 0.40864(10) 0.23239(9) 0.01899(19) Uani d . 1 . .
    H H5A 1.0784 0.0048 0.6749 0.023 Uiso d R 1 . .
    H H5B 1.0304 0.4875 0.1479 0.023 Uiso d R 1 . .
    C C3 0.83808(15) 0.16121(11) 0.67987(11) 0.0170(2) Uani d . 1 . .
    C C4 0.85199(17) 0.11060(13) 0.82069(11) 0.0232(2) Uani d . 1 . .
    H H4 0.9739 0.0489 0.8776 0.028 Uiso calc R 1 . .
    C C5 0.68398(18) 0.15191(14) 0.87700(12) 0.0262(2) Uani d . 1 . .
    H H5 0.6938 0.1175 0.9715 0.031 Uiso calc R 1 . .
    C C6 0.50251(17) 0.24393(13) 0.79302(13) 0.0246(2) Uani d . 1 . .
    H H6 0.3900 0.2708 0.8308 0.030 Uiso calc R 1 . .
    C C7 0.48929(17) 0.29590(14) 0.65196(13) 0.0289(3) Uani d . 1 . .
    H H7 0.3678 0.3591 0.5950 0.035 Uiso calc R 1 . .
    C C8 0.65620(17) 0.25428(14) 0.59510(12) 0.0251(2) Uani d . 1 . .
    H H8 0.6461 0.2886 0.5006 0.030 Uiso calc R 1 . .
    C C9 0.65021(15) 0.26120(11) 0.25517(10) 0.0159(2) Uani d . 1 . .
    C C10 0.55128(16) 0.42815(11) 0.19755(11) 0.0185(2) Uani d . 1 . .
    H H10A 0.6186 0.4595 0.2467 0.022 Uiso calc R 1 . .
    H H10B 0.4142 0.4488 0.2143 0.022 Uiso calc R 1 . .
    C C11 0.55403(16) 0.51991(11) 0.04279(10) 0.0180(2) Uani d . 1 . .
    H H11A 0.4914 0.6250 0.0133 0.022 Uiso calc R 1 . .
    H H11B 0.6910 0.5030 0.0260 0.022 Uiso calc R 1 . .
    O O1 0.82344(11) 0.21203(8) 0.23165(8) 0.02091(18) Uani d . 1 . .
    O O2 0.55463(12) 0.17812(8) 0.32638(8) 0.02243(18) Uani d . 1 . .
    O O1W 0.98182(13) 0.70284(10) 0.00316(8) 0.0287(2) Uani d . 1 . .
    H H11 1.0494 0.7325 -0.0619 0.034 Uiso d R 1 . .
    H H12 0.8552 0.7580 -0.0462 0.034 Uiso d R 1 . .
    O O2W 0.40159(15) 0.11820(11) 0.13910(10) 0.0353(2) Uani d . 1 . .
    H H21 0.4200 0.0216 0.1821 0.042 Uiso d R 1 . .
    H H22 0.4504 0.1220 0.2138 0.042 Uiso d R 1 . .
loop_
    _atom_site_aniso_label
    _atom_site_aniso_U_11
    _atom_site_aniso_U_22
    _atom_site_aniso_U_33
    _atom_site_aniso_U_12
    _atom_site_aniso_U_13
    _atom_site_aniso_U_23
    C1 0.0182(5) 0.0161(5) 0.0150(5) -0.0064(4) 0.0028(4) -0.0069(4)
    C2 0.0126(4) 0.0157(5) 0.0168(5) -0.0042(4) 0.0033(4) -0.0070(4)
    N1 0.0214(4) 0.0130(4) 0.0193(4) -0.0042(3) 0.0081(4) -0.0049(3)
    N2 0.0208(5) 0.0142(4) 0.0214(4) -0.0042(3) 0.0091(4) -0.0050(4)
    N3 0.0211(4) 0.0142(4) 0.0158(4) -0.0063(3) 0.0057(3) -0.0065(3)
    N4 0.0296(5) 0.0158(4) 0.0166(4) -0.0101(4) 0.0067(4) -0.0071(4)
    N5 0.0246(5) 0.0182(4) 0.0151(4) -0.0103(4) 0.0043(3) -0.0073(3)
    C3 0.0197(5) 0.0140(5) 0.0186(5) -0.0077(4) 0.0064(4) -0.0080(4)
    C4 0.0222(5) 0.0234(5) 0.0182(5) -0.0051(4) 0.0024(4) -0.0075(4)
    C5 0.0303(6) 0.0293(6) 0.0185(5) -0.0092(5) 0.0081(4) -0.0124(5)
    C6 0.0229(5) 0.0248(6) 0.0299(6) -0.0083(4) 0.0110(5) -0.0166(5)
    C7 0.0195(6) 0.0327(6) 0.0277(6) -0.0031(5) 0.0016(5) -0.0133(5)
    C8 0.0236(6) 0.0303(6) 0.0171(5) -0.0069(5) 0.0026(4) -0.0099(5)
    C9 0.0177(5) 0.0159(5) 0.0121(4) -0.0055(4) 0.0011(4) -0.0055(4)
    C10 0.0194(5) 0.0152(5) 0.0176(5) -0.0041(4) 0.0027(4) -0.0068(4)
    C11 0.0199(5) 0.0132(5) 0.0171(5) -0.0053(4) 0.0013(4) -0.0047(4)
    O1 0.0181(4) 0.0159(4) 0.0228(4) -0.0045(3) 0.0060(3) -0.0061(3)
    O2 0.0218(4) 0.0176(4) 0.0228(4) -0.0080(3) 0.0078(3) -0.0056(3)
    O1W 0.0340(5) 0.0277(4) 0.0182(4) -0.0116(4) 0.0084(3) -0.0063(3)
    O2W 0.0436(5) 0.0304(5) 0.0366(5) -0.0187(4) 0.0049(4) -0.0164(4)
_geom_special_details
;
All e.s.d.'s (except the e.s.d. in the dihedral angle between two l.s. planes)
are estimated using the full covariance matrix. The cell e.s.d.'s are taken
into account individually in the estimation of e.s.d.'s in distances, angles
and torsion angles; correlations between e.s.d.'s in cell parameters are only
used when they are defined by crystal symmetry. An approximate (isotropic)
treatment of cell e.s.d.'s is used for estimating e.s.d.'s involving l.s.
planes.
;
loop_
    _geom_bond_atom_site_label_1
    _geom_bond_atom_site_label_2
    _geom_bond_site_symmetry_2
    _geom_bond_distance
    _geom_bond_publ_flag
    C1 N2 . 1.3347(13) no
    C1 N3 . 1.3397(13) no
    C1 N1 . 1.3469(13) no
    C2 N4 . 1.3303(13) no
    C2 N5 . 1.3370(13) no
    C2 N3 . 1.3445(13) no
    N1 C3 . 1.4233(13) no
    N1 H5A . 0.9432 no
    N2 H2A . 0.9353 no
    N2 H2B . 0.8755 no
    N4 H4A . 0.8999 no
    N4 H4B . 0.9233 no
    N5 H1 . 0.8934 no
    N5 H5B . 0.9158 no
    C3 C4 . 1.3874(15) no
    C3 C8 . 1.3888(15) no
    C4 C5 . 1.3911(16) no
    C4 H4 . 0.9300 no
    C5 C6 . 1.3824(17) no
    C5 H5 . 0.9300 no
    C6 C7 . 1.3877(17) no
    C6 H6 . 0.9300 no
    C7 C8 . 1.3897(16) no
    C7 H7 . 0.9300 no
    C8 H8 . 0.9300 no
    C9 O2 . 1.2622(13) no
    C9 O1 . 1.2623(13) no
    C9 C10 . 1.5198(14) no
    C10 C11 . 1.5299(14) no
    C10 H10A . 0.9700 no
    C10 H10B . 0.9700 no
    C11 C11 2_665 1.527(2) no
    C11 H11A . 0.9700 no
    C11 H11B . 0.9700 no
    O1W H11 . 0.8499 no
    O1W H12 . 0.9225 no
    O2W H21 . 0.8864 no
    O2W H22 . 0.9334 no
loop_
    _geom_angle_atom_site_label_1
    _geom_angle_atom_site_label_2
    _geom_angle_atom_site_label_3
    _geom_angle_site_symmetry_1
    _geom_angle_site_symmetry_3
    _geom_angle
    _geom_angle_publ_flag
    N2 C1 N3 . . 124.93(9) no
    N2 C1 N1 . . 116.20(9) no
    N3 C1 N1 . . 118.73(9) no
    N4 C2 N5 . . 117.95(9) no
    N4 C2 N3 . . 117.89(9) no
    N5 C2 N3 . . 124.12(9) no
    C1 N1 C3 . . 125.27(9) no
    C1 N1 H5A . . 118.6 no
    C3 N1 H5A . . 116.1 no
    C1 N2 H2A . . 116.5 no
    C1 N2 H2B . . 118.5 no
    H2A N2 H2B . . 120.5 no
    C1 N3 C2 . . 121.23(9) no
    C2 N4 H4A . . 120.7 no
    C2 N4 H4B . . 123.1 no
    H4A N4 H4B . . 115.8 no
    C2 N5 H1 . . 121.2 no
    C2 N5 H5B . . 114.6 no
    H1 N5 H5B . . 119.8 no
    C4 C3 C8 . . 119.78(10) no
    C4 C3 N1 . . 118.26(10) no
    C8 C3 N1 . . 121.87(10) no
    C3 C4 C5 . . 120.12(11) no
    C3 C4 H4 . . 119.9 no
    C5 C4 H4 . . 119.9 no
    C6 C5 C4 . . 120.25(11) no
    C6 C5 H5 . . 119.9 no
    C4 C5 H5 . . 119.9 no
    C5 C6 C7 . . 119.57(10) no
    C5 C6 H6 . . 120.2 no
    C7 C6 H6 . . 120.2 no
    C6 C7 C8 . . 120.50(11) no
    C6 C7 H7 . . 119.8 no
    C8 C7 H7 . . 119.8 no
    C3 C8 C7 . . 119.77(10) no
    C3 C8 H8 . . 120.1 no
    C7 C8 H8 . . 120.1 no
    O2 C9 O1 . . 123.20(9) no
    O2 C9 C10 . . 117.75(9) no
    O1 C9 C10 . . 119.03(9) no
    C9 C10 C11 . . 113.44(8) no
    C9 C10 H10A . . 108.9 no
    C11 C10 H10A . . 108.9 no
    C9 C10 H10B . . 108.9 no
    C11 C10 H10B . . 108.9 no
    H10A C10 H10B . . 107.7 no
    C11 C11 C10 2_665 . 112.27(11) no
    C11 C11 H11A 2_665 . 109.2 no
    C10 C11 H11A . . 109.2 no
    C11 C11 H11B 2_665 . 109.2 no
    C10 C11 H11B . . 109.2 no
    H11A C11 H11B . . 107.9 no
    H11 O1W H12 . . 99.6 no
    H21 O2W H22 . . 97.8 no
loop_
    _geom_hbond_atom_site_label_D
    _geom_hbond_atom_site_label_H
    _geom_hbond_atom_site_label_A
    _geom_hbond_site_symmetry_A
    _geom_hbond_distance_DH
    _geom_hbond_distance_HA
    _geom_hbond_distance_DA
    _geom_hbond_angle_DHA
    N5 H1 O1 . 0.89 2.12 2.9820(10)
                                  163
    N2 H2A O2 2_756 0.94 1.92 2.8370(10)
                                       168
    N2 H2B O2 1_655 0.88 2.07 2.8550(10)
                                       149
    N4 H4A N3 2_766 0.90 2.14 3.0410(10)
                                       178
    N4 H4B O1W . 0.92 2.23 2.9980(10)
                                    141
    N1 H5A O1 2_756 0.94 1.95 2.8820(10)
                                       171
    N5 H5B O1W . 0.92 2.03 2.8970(10)
                                    158
    O1W H11 O1 2_765 0.85 1.99 2.8250(10)
                                        168
    O1W H12 O2W 2_665 0.92 1.86 2.7810(10)
                                         174
    O2W H22 O2 . 0.93 1.89 2.7970(10)
                                    165
