# Supplementary material for: Bis(2-phenyl­biguanidium) adipate tetra­hydrate
Source: Acta Crystallogr Sect E Struct Rep Online. 2010 Dec 11;67(Pt 1):o118–9. doi: 10.1107/S1600536810049925 (PMC3050311; doi:10.1107/S1600536810049925)
Supplement: Supplementary file 2 [file e-67-0o118-Isup2.hkl]

# 
# h,k,l, Fc-squared, Fo-squared, sigma(Fo-squared) and status flag 
# 
data_I
_shelx_title ' Compound X' 
_shelx_refln_list_code          4 
_shelx_F_calc_maximum       58.91 
_exptl_crystal_F_000       306.00 
_reflns_d_resolution_high  0.7712 
 
loop_ 
 _symmetry_equiv_pos_as_xyz 
 'x, y, z' 
 '-x, -y, -z' 
 
_cell_length_a     7.1560 
_cell_length_b    10.8670 
_cell_length_c    11.1410 
_cell_angle_alpha  61.559 
_cell_angle_beta   88.682 
_cell_angle_gamma  71.702 
 
_shelx_F_squared_multiplier     1.000 
 
loop_ 
 _refln_index_h 
 _refln_index_k 
 _refln_index_l 
 _refln_F_squared_calc 
 _refln_F_squared_meas 
 _refln_F_squared_sigma 
 _refln_observed_status 
   1   0   0      411.66      367.57      6.97 o 
   3   0   0      473.47      444.81      4.49 o 
   4   0   0      505.95      499.02      8.47 o 
   5   0   0      311.58      318.60      2.95 o 
   6   0   0      381.94      378.84      5.36 o 
   7   0   0       31.11       29.38      0.96 o 
   8   0   0        0.00        0.59      0.66 o 
  -8   1   0       12.41        8.50      0.86 o 
  -7   1   0       79.17       77.09      1.82 o 
  -6   1   0       30.87       31.76      1.08 o 
  -5   1   0      264.69      278.65      4.70 o 
  -4   1   0       12.09        4.23      0.10 o 
  -3   1   0      214.51      206.45      3.28 o 
  -2   1   0     1195.16     1124.74     13.29 o 
  -1   1   0     1826.92     1576.24     34.38 o 
   0   1   0       62.30       56.65      0.77 o 
   1   1   0      267.32      255.76      2.91 o 
   3   1   0      595.80      562.92      5.43 o 
   4   1   0     1018.33     1069.84     13.87 o 
   5   1   0      587.27      589.36      5.52 o 
   6   1   0      128.73      131.24      1.57 o 
   7   1   0       80.26       77.79      2.54 o 
   8   1   0        0.73        0.62      0.63 o 
  -8   2   0       73.81       74.49      3.45 o 
  -7   2   0        8.50        8.52      0.87 o 
  -6   2   0       61.16       55.90      2.80 o 
  -5   2   0      127.86      124.42      2.21 o 
  -4   2   0       31.18       35.70      0.48 o 
  -3   2   0       21.96       24.44      0.51 o 
  -2   2   0       74.86       82.90      0.90 o 
  -1   2   0       20.58       19.05      0.37 o 
   0   2   0     1953.76     1744.42     58.17 o 
   1   2   0      508.55      503.29      5.68 o 
   2   2   0      647.35      585.40      6.20 o 
   3   2   0      130.45      136.62      1.56 o 
   4   2   0        7.32        8.30      0.23 o 
   5   2   0        7.51        7.73      0.20 o 
   6   2   0      412.58      409.28      4.89 o 
   7   2   0      508.41      535.53      6.99 o 
   8   2   0       16.63       14.23      1.42 o 
   9   2   0       25.13       23.33      1.40 o 
  -7   3   0        1.59        4.32      1.65 o 
  -6   3   0      190.61      208.69      5.30 o 
  -5   3   0        7.39        6.66      0.18 o 
  -4   3   0       68.12       65.39      0.87 o 
  -3   3   0      261.01      269.00      2.71 o 
  -2   3   0        3.18        1.66      0.15 o 
  -1   3   0     1254.27     1230.78     12.84 o 
   0   3   0     2253.17     2136.98     32.90 o 
   1   3   0       16.87       11.75      0.24 o 
   2   3   0     1375.32     1237.14     12.99 o 
   3   3   0      607.25      637.50      6.51 o 
   4   3   0      234.63      228.23      2.48 o 
   5   3   0        1.17        1.24      0.12 o 
   6   3   0       32.02       34.16      0.56 o 
   7   3   0       49.86       50.51      0.99 o 
   8   3   0      101.30      100.27      2.52 o 
   9   3   0       13.41       10.96      0.97 o 
  -7   4   0        4.23        5.98      0.96 o 
  -6   4   0        1.12        0.05      0.66 o 
  -5   4   0       52.65       50.83      0.96 o 
  -4   4   0      315.53      311.28      3.89 o 
  -3   4   0       13.37       15.34      0.29 o 
  -2   4   0       30.83       25.31      0.34 o 
  -1   4   0       76.91       95.82      1.21 o 
   0   4   0      251.30      308.29      3.61 o 
   1   4   0     1587.71     1661.23     19.58 o 
   2   4   0        9.62        6.79      0.57 o 
   3   4   0      241.57      260.34      3.06 o 
   4   4   0      117.55      132.26      1.48 o 
   5   4   0      338.19      359.98      3.72 o 
   6   4   0       79.07       82.62      1.22 o 
   7   4   0      479.80      506.45      7.17 o 
   8   4   0       24.50       24.92      0.93 o 
   9   4   0        3.92        4.78      1.08 o 
  -6   5   0       72.30       81.30      3.42 o 
  -5   5   0        3.22        3.01      0.43 o 
  -4   5   0       46.73       44.82      1.80 o 
  -3   5   0       37.45       32.26      1.08 o 
  -2   5   0       19.45       20.61      0.31 o 
  -1   5   0        0.16        0.25      0.15 o 
   0   5   0       29.09       29.04      0.40 o 
   1   5   0      202.36      210.18      2.72 o 
   2   5   0       96.28       82.06      1.17 o 
   3   5   0      158.18      159.82      1.89 o 
   4   5   0        0.37        0.79      0.14 o 
   5   5   0       61.95       59.79      0.81 o 
   6   5   0       34.38       29.97      0.73 o 
   7   5   0       49.28       50.62      0.87 o 
   8   5   0      296.07      311.90     10.83 o 
   9   5   0        3.18        3.73      1.44 o 
  -6   6   0       43.13       46.24      2.47 o 
  -5   6   0       57.14       58.31      1.97 o 
  -4   6   0       58.57       59.92      1.65 o 
  -3   6   0       33.79       35.50      0.97 o 
  -2   6   0        7.52        6.86      0.20 o 
  -1   6   0       77.36       74.93      1.02 o 
   0   6   0       65.21       66.52      0.90 o 
   1   6   0        4.87        5.10      0.38 o 
   2   6   0      131.27      149.65      2.26 o 
   3   6   0       84.81      101.16      1.30 o 
   4   6   0      350.57      362.35      4.12 o 
   5   6   0       63.86       62.18      1.10 o 
   6   6   0        1.08        0.44      0.20 o 
   7   6   0       98.99       97.45      1.59 o 
   8   6   0        3.69        3.86      0.54 o 
   9   6   0       20.44       17.98      1.10 o 
  -5   7   0       13.87       13.68      0.93 o 
  -4   7   0       88.88       98.59      2.61 o 
  -3   7   0       88.55       92.88      2.06 o 
  -2   7   0       36.29       43.94      0.73 o 
  -1   7   0        0.44        0.41      0.36 o 
   0   7   0      343.20      367.24      4.36 o 
   1   7   0        4.32        7.28      0.40 o 
   2   7   0       58.45       58.56      0.91 o 
   3   7   0      166.58      159.84      2.10 o 
   4   7   0        7.80        7.65      0.32 o 
   5   7   0      123.50      121.26      1.87 o 
   6   7   0       23.75       24.62      0.54 o 
   7   7   0        0.03       -0.06      0.37 o 
   8   7   0       53.97       54.63      1.93 o 
  -4   8   0       11.25       11.62      1.85 o 
  -3   8   0        7.86        6.05      0.62 o 
  -2   8   0       11.06       11.87      1.01 o 
  -1   8   0      149.60      141.78      2.04 o 
   0   8   0        0.10       -0.03      0.22 o 
   1   8   0       52.13       57.86      0.95 o 
   2   8   0      622.62      603.56      9.10 o 
   3   8   0       50.95       46.97      1.34 o 
   4   8   0       60.27       55.37      1.02 o 
   5   8   0        1.81        1.89      0.32 o 
   6   8   0        8.91        7.96      0.54 o 
   7   8   0       13.08       12.29      0.75 o 
   8   8   0       13.43       12.65      0.90 o 
  -3   9   0        1.27        0.39      1.72 o 
  -2   9   0        4.22        5.19      0.60 o 
  -1   9   0       96.23       89.41      1.64 o 
   0   9   0       79.34       74.97      1.38 o 
   1   9   0      133.62      130.29      1.89 o 
   2   9   0       49.66       46.43      1.04 o 
   3   9   0       11.01       10.88      0.73 o 
   4   9   0      518.71      530.49      8.10 o 
   5   9   0       13.73       13.29      0.72 o 
   6   9   0       41.78       41.50      1.25 o 
   7   9   0       25.42       23.29      1.48 o 
   8   9   0       19.33       17.97      1.12 o 
  -2  10   0        0.47       -0.89      0.67 o 
  -1  10   0       57.17       57.89      1.77 o 
   0  10   0        4.29        2.12      0.44 o 
   1  10   0        5.11        6.44      0.55 o 
   2  10   0       76.50       84.20      2.04 o 
   3  10   0       13.20       12.95      0.54 o 
   4  10   0        0.01       -0.19      0.34 o 
   5  10   0        6.96        7.66      1.10 o 
   6  10   0      109.11      110.23      2.99 o 
   7  10   0       22.39       20.39      1.02 o 
  -1  11   0       31.88       31.81      3.52 o 
   0  11   0        0.06       -0.02      0.63 o 
   1  11   0       70.60       69.75      2.42 o 
   2  11   0       90.33      100.56      3.82 o 
   3  11   0       39.98       40.28      3.02 o 
   4  11   0       16.83       15.38      0.79 o 
   5  11   0       66.53       68.43      1.89 o 
   6  11   0        0.08        1.18      0.55 o 
   1  12   0        3.94        2.75      0.74 o 
   2  12   0        0.41        0.32      0.66 o 
   3  12   0       53.52       54.29      2.17 o 
   4  12   0       15.18       15.88      0.98 o 
   5  12   0        1.17        1.12      0.60 o 
  -6 -11   1        0.08        0.68      0.62 o 
  -5 -11   1       31.28       30.19      1.28 o 
  -4 -11   1       10.23        9.05      0.77 o 
  -3 -11   1      120.97      129.71      4.00 o 
  -2 -11   1        2.42        4.06      1.88 o 
  -1 -11   1        3.30        3.01      0.57 o 
   0 -11   1       19.86       22.12      1.51 o 
  -7 -10   1       20.56       22.01      1.09 o 
  -6 -10   1        7.58        6.69      0.67 o 
  -5 -10   1      222.36      232.44      5.79 o 
  -4 -10   1       10.06        8.18      0.60 o 
  -3 -10   1        1.55        2.12      0.42 o 
  -2 -10   1        6.44        7.29      0.56 o 
  -1 -10   1       27.56       29.16      1.49 o 
   0 -10   1       30.73       32.16      1.76 o 
   1 -10   1        1.80        3.17      1.21 o 
  -8  -9   1       14.39       15.26      1.85 o 
  -7  -9   1       38.47       37.49      1.43 o 
  -6  -9   1        0.80        0.10      0.42 o 
  -5  -9   1        4.27        3.21      0.56 o 
  -4  -9   1      105.57      104.94      2.01 o 
  -3  -9   1       27.29       26.87      0.76 o 
  -2  -9   1      135.38      130.89      3.27 o 
  -1  -9   1       70.99       74.98      1.46 o 
   0  -9   1      136.81      133.99      2.25 o 
   1  -9   1       24.71       22.38      0.67 o 
   2  -9   1       10.66       11.89      0.92 o 
   3  -9   1        5.17        2.41      0.60 o 
  -8  -8   1       80.19       78.85      2.90 o 
  -7  -8   1        5.52        4.94      0.56 o 
  -6  -8   1      421.97      431.06      8.93 o 
  -5  -8   1       24.22       24.07      0.85 o 
  -4  -8   1      280.49      273.71      6.58 o 
  -3  -8   1        3.47        2.82      0.25 o 
  -2  -8   1       15.15       14.53      0.58 o 
  -1  -8   1        3.79        2.91      0.47 o 
   0  -8   1       11.29        8.18      0.38 o 
   1  -8   1       29.58       32.07      0.70 o 
   2  -8   1      404.72      407.23      6.67 o 
   3  -8   1        0.04       -0.17      0.37 o 
   4  -8   1       68.24       63.88      2.89 o 
  -8  -7   1       94.37       97.59      3.07 o 
  -7  -7   1      120.01      123.84      2.74 o 
  -6  -7   1      210.60      217.78      3.64 o 
  -5  -7   1       36.49       33.69      0.69 o 
  -4  -7   1      230.41      247.33      4.50 o 
  -3  -7   1       85.53       91.18      1.32 o 
  -2  -7   1      348.07      346.73      4.68 o 
  -1  -7   1      174.76      183.47      2.40 o 
   0  -7   1       11.73       11.21      0.41 o 
   1  -7   1        3.94        7.34      0.37 o 
   2  -7   1        5.80        5.66      0.32 o 
   3  -7   1        0.72        0.35      0.36 o 
   4  -7   1       30.07       29.64      1.46 o 
   5  -7   1       14.43       14.97      1.36 o 
  -9  -6   1       32.00       29.94      1.57 o 
  -8  -6   1       30.78       31.76      1.37 o 
  -7  -6   1        0.01        0.38      0.97 o 
  -6  -6   1       86.11       79.69      1.34 o 
  -5  -6   1      130.33      132.49      1.96 o 
  -4  -6   1       13.62       14.39      0.40 o 
  -3  -6   1       14.41       11.65      0.32 o 
  -2  -6   1       51.33       45.93      0.75 o 
  -1  -6   1       79.88       68.87      0.91 o 
   0  -6   1       77.34       83.72      1.11 o 
   1  -6   1       30.55       24.40      0.49 o 
   2  -6   1        1.03        0.98      0.17 o 
   3  -6   1        4.35        2.94      0.49 o 
   4  -6   1        7.20        7.32      2.17 o 
   5  -6   1       47.16       47.04      1.74 o 
  -9  -5   1       17.19       16.57      1.07 o 
  -8  -5   1       47.15       47.38      1.54 o 
  -7  -5   1        0.88        1.02      0.30 o 
  -6  -5   1      266.34      283.63      3.84 o 
  -5  -5   1       57.29       63.88      0.92 o 
  -4  -5   1      126.89      142.64      1.69 o 
  -3  -5   1        0.24        0.29      0.17 o 
  -2  -5   1      340.51      334.04      3.90 o 
  -1  -5   1      161.86      151.17      1.84 o 
   0  -5   1       60.68       55.43      0.88 o 
   1  -5   1      400.01      422.91      4.68 o 
   2  -5   1      340.07      340.87      3.86 o 
   3  -5   1        4.44        3.91      0.23 o 
   4  -5   1       45.83       46.41      1.40 o 
   5  -5   1        0.28       -0.13      0.26 o 
   6  -5   1        7.01        6.54      1.01 o 
  -9  -4   1       11.30       10.36      1.23 o 
  -8  -4   1        5.08        6.21      1.03 o 
  -7  -4   1        0.73        0.80      0.67 o 
  -6  -4   1       58.70       60.59      0.89 o 
  -5  -4   1      170.36      162.16      1.81 o 
  -4  -4   1       26.71       25.20      0.39 o 
  -3  -4   1        6.89        8.86      0.25 o 
  -2  -4   1       93.38      108.53      1.36 o 
  -1  -4   1        0.01        0.82      0.19 o 
   0  -4   1       72.54       64.42      1.21 o 
   1  -4   1     1628.63     1645.56     19.57 o 
   2  -4   1        6.88        7.78      0.21 o 
   3  -4   1      135.59      139.50      1.67 o 
   4  -4   1      139.04      131.83      1.82 o 
   5  -4   1        0.95        1.22      0.14 o 
   6  -4   1        5.20        2.95      0.57 o 
  -9  -3   1        1.90        1.96      0.95 o 
  -8  -3   1        0.03        0.14      0.65 o 
  -7  -3   1        3.20        2.84      0.64 o 
  -6  -3   1      109.73      112.56      1.51 o 
  -5  -3   1       24.46       29.40      0.64 o 
  -4  -3   1       77.61       74.28      0.86 o 
  -3  -3   1       83.84       80.67      0.89 o 
  -2  -3   1      428.10      400.86      4.33 o 
  -1  -3   1        0.81        3.17      0.17 o 
   0  -3   1       29.17       35.44      0.49 o 
   1  -3   1       66.52       68.38      0.84 o 
   2  -3   1      330.49      352.39      3.34 o 
   3  -3   1        1.85        2.47      0.45 o 
   4  -3   1      173.25      174.83      2.02 o 
   5  -3   1       49.41       52.37      1.65 o 
   6  -3   1       67.35       67.63      1.62 o 
   7  -3   1       57.21       58.56      3.16 o 
  -9  -2   1       17.94       17.06      1.25 o 
  -8  -2   1       16.32       17.43      0.75 o 
  -7  -2   1        3.22        4.07      0.44 o 
  -6  -2   1       13.28       12.55      0.56 o 
  -5  -2   1        0.23        0.20      0.10 o 
  -4  -2   1        0.25        0.22      0.09 o 
  -3  -2   1      529.74      556.67      6.04 o 
  -2  -2   1      397.10      413.33      4.20 o 
  -1  -2   1     1101.56      996.29     11.76 o 
   0  -2   1        4.16        5.14      0.11 o 
   2  -2   1      347.28      375.95      3.53 o 
   3  -2   1      218.84      209.14      2.10 o 
   4  -2   1      269.39      278.26      3.07 o 
   5  -2   1       66.61       65.89      1.43 o 
   6  -2   1      287.01      288.98      9.52 o 
   7  -2   1       85.55       95.23      2.64 o 
  -8  -1   1      112.00      111.10      4.08 o 
  -7  -1   1       23.47       22.66      0.51 o 
  -6  -1   1      218.41      225.56      2.78 o 
  -5  -1   1       56.36       57.63      0.73 o 
  -4  -1   1      648.28      669.84      9.68 o 
  -3  -1   1        0.06        0.34      0.09 o 
  -2  -1   1       35.84       28.58      0.31 o 
  -1  -1   1      501.96      448.32      4.65 o 
   0  -1   1       28.56       18.21      0.22 o 
   1  -1   1      224.58      206.84      1.93 o 
   2  -1   1        0.10        0.95      0.17 o 
   3  -1   1      522.28      567.53     13.96 o 
   4  -1   1        2.60        4.13      0.30 o 
   5  -1   1      307.90      322.30      4.27 o 
   6  -1   1       80.29       76.82      1.43 o 
   7  -1   1       60.71       59.34      2.57 o 
   8  -1   1        4.64        2.43      0.84 o 
  -8   0   1       34.52       35.02      1.57 o 
  -7   0   1       29.04       28.93      1.08 o 
  -6   0   1       67.09       66.84      0.86 o 
  -5   0   1        3.94        4.53      0.16 o 
  -4   0   1      128.44      131.82      2.69 o 
  -3   0   1       18.11       24.81      0.35 o 
  -2   0   1      373.19      335.61      3.18 o 
  -1   0   1      436.29      403.70      4.19 o 
   0   0   1      463.74      407.36      4.21 o 
   1   0   1     1714.70     1434.19     22.16 o 
   2   0   1      295.43      296.76      3.10 o 
   3   0   1      135.21      119.86      2.99 o 
   4   0   1      858.65      842.47     15.03 o 
   5   0   1        0.17        0.42      0.25 o 
   6   0   1      100.39       95.69      1.75 o 
   7   0   1       22.34       25.56      3.06 o 
   8   0   1      201.44      203.64      7.50 o 
  -8   1   1       27.74       26.42      1.31 o 
  -7   1   1       28.47       28.93      1.16 o 
  -6   1   1        6.51        6.74      0.28 o 
  -5   1   1      699.33      725.60      6.78 o 
  -4   1   1      413.64      402.69      7.48 o 
  -3   1   1      149.25      145.32      1.49 o 
  -2   1   1      990.01      932.69      9.18 o 
  -1   1   1      331.24      311.90      2.99 o 
   0   1   1      342.15      322.28      2.98 o 
   1   1   1       21.70       21.88      0.26 o 
   2   1   1     1702.53     1457.10     26.65 o 
   3   1   1        0.41        0.33      0.07 o 
   4   1   1      482.32      475.43     14.79 o 
   5   1   1        4.45        3.36      0.22 o 
   6   1   1      453.31      471.28      7.31 o 
   7   1   1        0.20        0.14      0.35 o 
   8   1   1       89.30       93.91      3.68 o 
  -8   2   1        8.34        5.24      0.97 o 
  -7   2   1       80.29       75.54      2.10 o 
  -6   2   1       81.92       79.65      2.44 o 
  -5   2   1       18.91       21.18      0.31 o 
  -4   2   1      199.41      185.71      2.03 o 
  -3   2   1      415.17      393.91      4.21 o 
  -2   2   1        1.76        0.45      0.09 o 
  -1   2   1       17.21       18.50      0.22 o 
   0   2   1     1338.39     1163.66     12.68 o 
   1   2   1      143.29      127.88      1.37 o 
   2   2   1      126.38      114.28      1.21 o 
   3   2   1      407.25      394.11      4.88 o 
   4   2   1       95.56       94.02      2.11 o 
   5   2   1       36.41       32.32      0.46 o 
   6   2   1        0.79        0.76      0.16 o 
   7   2   1        5.71        4.01      0.37 o 
   8   2   1       40.43       38.60      4.13 o 
   9   2   1        1.02        1.13      0.88 o 
  -7   3   1        1.08       -0.10      0.56 o 
  -6   3   1       13.93       13.83      0.35 o 
  -5   3   1      147.06      146.97      1.97 o 
  -4   3   1      224.36      227.64      2.59 o 
  -3   3   1       58.01       56.31      0.71 o 
  -2   3   1      341.05      331.61      3.65 o 
  -1   3   1      881.42      854.15      8.18 o 
   0   3   1       35.67       35.80      0.42 o 
   2   3   1      627.47      617.92      6.09 o 
   3   3   1      190.58      203.76      2.11 o 
   4   3   1       88.53       76.53      0.85 o 
   5   3   1        8.37        8.14      0.20 o 
   6   3   1       28.90       26.45      0.74 o 
   7   3   1        4.50        3.76      0.19 o 
   8   3   1        1.23        0.31      0.81 o 
   9   3   1       41.66       40.41      1.84 o 
  -7   4   1        3.04        1.78      0.93 o 
  -6   4   1        3.03        2.91      0.26 o 
  -5   4   1      234.62      228.19      3.46 o 
  -4   4   1      841.66      860.21      9.85 o 
  -3   4   1      164.74      149.14      1.67 o 
  -2   4   1      421.63      421.42      4.61 o 
  -1   4   1       88.66       94.23      0.92 o 
   0   4   1     1654.29     1612.91     19.05 o 
   1   4   1     1328.18     1269.95     14.09 o 
   2   4   1     1069.14     1050.03     11.53 o 
   3   4   1       20.67       25.33      0.56 o 
   4   4   1      211.21      233.50      2.50 o 
   5   4   1      101.89       90.38      1.02 o 
   6   4   1        6.38        6.53      0.26 o 
   7   4   1      170.13      178.40      4.26 o 
   8   4   1       31.56       30.47      1.21 o 
   9   4   1       73.31       78.68      3.61 o 
  -6   5   1       27.47       27.21      1.67 o 
  -5   5   1        3.43        4.24      1.17 o 
  -4   5   1      797.28      823.80      9.14 o 
  -3   5   1       60.15       54.82      0.75 o 
  -2   5   1        1.24        1.11      0.08 o 
  -1   5   1      196.21      187.58      2.76 o 
   0   5   1      429.27      421.17      4.51 o 
   1   5   1      256.28      249.67      2.93 o 
   2   5   1        0.77        0.42      0.13 o 
   3   5   1        0.87        0.43      0.18 o 
   4   5   1      200.75      216.23      2.55 o 
   5   5   1       96.50       98.14      1.14 o 
   6   5   1      127.66      130.37      1.60 o 
   7   5   1      128.24      133.53      1.83 o 
   8   5   1       84.91       87.73      2.28 o 
   9   5   1       33.47       30.99      2.00 o 
  -6   6   1       56.27       57.33      2.84 o 
  -5   6   1       59.98       62.41      2.19 o 
  -4   6   1       41.52       41.57      1.02 o 
  -3   6   1        2.76        3.34      0.19 o 
  -2   6   1       22.95       21.47      0.38 o 
  -1   6   1       60.71       61.30      0.76 o 
   0   6   1      209.98      215.86      2.48 o 
   1   6   1      244.83      271.59      3.49 o 
   2   6   1        9.82       10.83      0.31 o 
   3   6   1     2120.13     2097.05     21.80 o 
   4   6   1        7.19        8.92      0.33 o 
   5   6   1      155.19      161.70      1.94 o 
   6   6   1        4.31        2.56      0.25 o 
   7   6   1        6.31        5.51      0.32 o 
   8   6   1       29.69       31.89      1.71 o 
   9   6   1       12.69       11.07      0.85 o 
  -5   7   1        7.66        6.24      0.96 o 
  -4   7   1       94.08       93.09      2.41 o 
  -3   7   1       85.31       90.60      1.74 o 
  -2   7   1       92.20       86.86      1.35 o 
  -1   7   1      273.20      283.25      3.49 o 
   0   7   1        2.09        5.29      0.20 o 
   1   7   1       17.02       15.43      0.37 o 
   2   7   1      210.89      242.79      3.30 o 
   3   7   1      301.65      305.35      3.73 o 
   4   7   1        0.37        1.03      0.21 o 
   5   7   1        3.58        5.86      0.31 o 
   6   7   1       51.48       55.41      1.91 o 
   7   7   1       99.82      104.68      1.77 o 
   8   7   1      138.93      145.46      4.75 o 
   9   7   1       16.53       16.95      1.36 o 
  -4   8   1      124.04      140.86      4.20 o 
  -3   8   1       30.36       30.11      1.13 o 
  -2   8   1        1.49        1.61      0.17 o 
  -1   8   1        5.23        3.13      0.58 o 
   0   8   1       20.66       26.18      0.54 o 
   1   8   1       90.29       91.11      1.48 o 
   2   8   1       12.30       10.41      0.43 o 
   3   8   1      305.05      307.90      4.65 o 
   4   8   1        3.15        2.90      0.29 o 
   5   8   1       11.22       10.61      0.42 o 
   6   8   1       24.33       21.26      0.53 o 
   7   8   1        0.99        1.30      0.35 o 
   8   8   1       27.41       28.92      1.28 o 
  -4   9   1       18.78       15.52      1.08 o 
  -3   9   1        6.36        7.11      0.75 o 
  -2   9   1       39.14       33.89      1.36 o 
  -1   9   1      117.07      109.57      1.95 o 
   0   9   1        2.20        3.03      0.24 o 
   1   9   1      178.09      152.24      2.40 o 
   2   9   1       29.79       29.92      0.84 o 
   3   9   1      914.16      925.60     15.04 o 
   4   9   1       61.00       63.31      1.96 o 
   5   9   1       66.37       63.82      1.40 o 
   6   9   1        4.62        3.98      0.48 o 
   7   9   1       20.46       19.52      0.85 o 
   8   9   1       13.56       11.94      0.92 o 
  -3  10   1       29.36       32.20      1.60 o 
  -2  10   1        0.14       -0.06      0.57 o 
  -1  10   1       15.49       10.73      0.75 o 
   0  10   1        0.15        0.31      0.37 o 
   1  10   1      122.89      123.26      2.27 o 
   2  10   1       46.14       46.37      1.40 o 
   3  10   1       40.78       35.90      1.01 o 
   4  10   1       16.58       18.87      0.65 o 
   5  10   1       79.69       75.69      1.82 o 
   6  10   1        5.31        4.49      0.87 o 
   7  10   1      136.66      138.09      3.53 o 
  -1  11   1       21.57       20.86      1.58 o 
   0  11   1       21.35       17.71      0.86 o 
   1  11   1        9.71        9.00      1.13 o 
   2  11   1        7.30        6.54      0.94 o 
   3  11   1        2.17        4.17      0.46 o 
   4  11   1       59.57       65.03      1.51 o 
   5  11   1        0.06        0.37      0.41 o 
   6  11   1        0.02       -0.34      0.47 o 
   7  11   1        0.02        0.44      0.75 o 
   0  12   1       17.53       18.27      1.01 o 
   1  12   1       39.05       34.44      1.37 o 
   2  12   1       57.28       68.54      2.43 o 
   3  12   1       13.46       13.87      2.43 o 
   4  12   1        0.17        0.17      0.55 o 
   5  12   1        5.31        2.38      0.53 o 
   6  12   1       50.57       48.42      1.78 o 
  -5 -11   2        2.92        3.92      0.91 o 
  -4 -11   2        8.92        8.16      1.35 o 
  -3 -11   2       57.35       57.58      2.30 o 
  -2 -11   2       13.88       12.35      0.89 o 
  -6 -10   2       18.05       18.62      1.01 o 
  -5 -10   2        0.34        0.37      0.45 o 
  -4 -10   2        3.18        2.75      0.47 o 
  -3 -10   2      155.82      161.76      7.27 o 
  -2 -10   2       44.48       49.08      1.81 o 
  -1 -10   2       27.84       27.01      1.07 o 
   0 -10   2       37.50       40.72      1.44 o 
   1 -10   2       37.92       39.85      1.74 o 
  -7  -9   2       19.49       21.64      1.06 o 
  -6  -9   2       23.67       22.93      1.50 o 
  -5  -9   2       18.11       18.26      0.82 o 
  -4  -9   2       61.42       61.10      1.61 o 
  -3  -9   2       60.80       61.91      1.49 o 
  -2  -9   2        2.81        2.08      0.83 o 
  -1  -9   2        0.45        0.53      0.34 o 
   0  -9   2       27.33       32.12      0.84 o 
   1  -9   2        0.34       -0.30      1.49 o 
   2  -9   2       78.71       82.38      2.67 o 
  -8  -8   2       47.86       47.73      2.01 o 
  -7  -8   2       67.25       64.81      1.94 o 
  -6  -8   2       30.83       30.99      1.06 o 
  -5  -8   2       43.78       45.78      2.95 o 
  -4  -8   2       54.87       49.61      1.50 o 
  -3  -8   2       18.81       19.82      0.59 o 
  -2  -8   2       86.25       91.69      1.66 o 
  -1  -8   2        4.13        2.61      0.36 o 
   0  -8   2       36.34       37.63      0.82 o 
   1  -8   2       30.11       27.33      0.81 o 
   2  -8   2       29.64       23.69      0.89 o 
   3  -8   2      102.17       98.49      2.71 o 
  -8  -7   2        2.55        2.72      0.78 o 
  -7  -7   2      195.21      199.88      4.13 o 
  -6  -7   2        0.59        0.85      0.36 o 
  -5  -7   2      294.08      289.77      4.74 o 
  -4  -7   2       22.92       22.64      0.69 o 
  -3  -7   2      954.88      944.71     12.77 o 
  -2  -7   2      838.66      820.98     10.96 o 
  -1  -7   2       10.19       11.67      0.58 o 
   0  -7   2      271.44      262.10      3.54 o 
   1  -7   2        3.49        4.07      0.31 o 
   2  -7   2      140.98      139.24      2.29 o 
   3  -7   2       23.42       21.63      1.65 o 
   4  -7   2        2.87        2.95      0.54 o 
  -8  -6   2       19.11       17.66      1.14 o 
  -7  -6   2        7.89        9.67      0.60 o 
  -6  -6   2       30.45       30.31      0.87 o 
  -5  -6   2       99.30       95.40      1.50 o 
  -4  -6   2      134.99      142.16      2.24 o 
  -3  -6   2       97.84       94.40      1.15 o 
  -2  -6   2       67.48       69.51      0.98 o 
  -1  -6   2      265.57      272.06      3.18 o 
   0  -6   2      162.42      167.07      2.25 o 
   1  -6   2       42.03       43.82      1.91 o 
   2  -6   2      128.81      119.15      1.79 o 
   3  -6   2       10.26       11.40      0.70 o 
   4  -6   2        1.76        0.87      0.37 o 
   5  -6   2       28.98       33.97      1.95 o 
  -9  -5   2        0.95        0.71      0.74 o 
  -8  -5   2       12.95       13.36      1.29 o 
  -7  -5   2       99.77       97.47      2.26 o 
  -6  -5   2       40.43       38.55      0.76 o 
  -5  -5   2      139.26      147.48      2.11 o 
  -4  -5   2      154.28      173.82      2.08 o 
  -3  -5   2       15.85       11.00      0.24 o 
  -2  -5   2       98.19       99.76      1.26 o 
  -1  -5   2      199.86      197.57      2.38 o 
   0  -5   2      254.95      246.99      3.04 o 
   1  -5   2       38.84       44.22      0.67 o 
   2  -5   2      116.58      128.30      1.64 o 
   3  -5   2       61.03       50.01      1.54 o 
   4  -5   2      101.30      103.95      2.20 o 
   5  -5   2      168.04      174.00      4.91 o 
   6  -5   2        2.68        1.67      0.67 o 
  -9  -4   2        5.25        5.04      1.90 o 
  -8  -4   2      118.86      124.99      3.17 o 
  -7  -4   2       55.58       54.67      1.27 o 
  -6  -4   2      131.38      127.66      1.85 o 
  -5  -4   2        0.66        1.14      0.31 o 
  -4  -4   2      241.43      256.53      2.91 o 
  -3  -4   2        8.76       10.01      0.68 o 
  -2  -4   2     1085.10     1091.19     12.28 o 
  -1  -4   2      122.19      140.37      1.78 o 
   0  -4   2       13.34       11.34      0.23 o 
   1  -4   2       70.04       68.55      0.89 o 
   2  -4   2        9.10        5.82      0.49 o 
   3  -4   2       16.15       14.22      0.23 o 
   4  -4   2      105.97       93.31      1.60 o 
   5  -4   2       34.63       31.14      0.99 o 
   6  -4   2        9.77        8.37      0.78 o 
  -9  -3   2        0.26        1.15      0.45 o 
  -8  -3   2       17.58       15.52      0.83 o 
  -7  -3   2      335.91      356.75      5.77 o 
  -6  -3   2      319.50      317.73      4.36 o 
  -5  -3   2      266.88      292.89      3.38 o 
  -4  -3   2      193.78      204.50      2.23 o 
  -3  -3   2       53.98       62.13      0.80 o 
  -2  -3   2     2616.99     2490.78     34.19 o 
  -1  -3   2       99.12      115.76      1.32 o 
   0  -3   2      527.81      569.93      5.84 o 
   1  -3   2       74.53      101.35      1.86 o 
   2  -3   2       75.93       81.40      0.86 o 
   3  -3   2       22.83       22.96      0.34 o 
   4  -3   2        4.30        2.62      0.25 o 
   5  -3   2      224.39      239.51      4.47 o 
   6  -3   2        1.47        2.28      1.91 o 
   7  -3   2       22.54       23.53      1.31 o 
  -9  -2   2       25.05       24.54      1.47 o 
  -8  -2   2        9.13       10.21      0.64 o 
  -7  -2   2       12.32       12.42      0.67 o 
  -6  -2   2      107.63      111.64      1.77 o 
  -5  -2   2        7.65       10.09      0.28 o 
  -4  -2   2        2.43        6.02      0.17 o 
  -3  -2   2      497.82      535.53      7.89 o 
  -2  -2   2      754.46      738.91      7.79 o 
  -1  -2   2     1469.30     1364.57     15.04 o 
   0  -2   2       22.14       16.13      0.24 o 
   1  -2   2       19.69       13.84      0.22 o 
   2  -2   2        6.00       13.32      0.22 o 
   3  -2   2       82.64       80.00      2.10 o 
   4  -2   2      137.29      130.57      1.41 o 
   5  -2   2      247.04      258.58      3.79 o 
   6  -2   2        9.44        7.93      0.52 o 
   7  -2   2        6.54        5.97      0.72 o 
  -8  -1   2       38.21       35.77      1.52 o 
  -7  -1   2       69.03       65.65      1.37 o 
  -6  -1   2       12.03       12.54      0.33 o 
  -5  -1   2      147.82      146.03      1.81 o 
  -4  -1   2      153.33      171.53      1.96 o 
  -3  -1   2      930.20      906.37      9.05 o 
  -2  -1   2      446.47      463.14      4.68 o 
  -1  -1   2        0.11        0.69      0.09 o 
   0  -1   2      422.93      368.26      3.55 o 
   1  -1   2     1078.70      962.95     13.71 o 
   2  -1   2      862.01      850.52      7.75 o 
   3  -1   2        0.16        0.25      0.04 o 
   4  -1   2       19.51       21.32      0.45 o 
   5  -1   2       19.94       23.12      0.55 o 
   6  -1   2        0.01       -0.09      0.32 o 
   7  -1   2       71.93       78.16      2.27 o 
   8  -1   2        4.73        1.97      1.54 o 
  -8   0   2        8.00        7.77      1.38 o 
  -7   0   2       13.91       14.64      0.53 o 
  -6   0   2      303.54      305.24      3.51 o 
  -5   0   2        2.17        4.51      0.16 o 
  -4   0   2       28.23       38.39      0.50 o 
  -3   0   2     1164.06     1175.82     12.28 o 
  -2   0   2      889.67      810.65      8.52 o 
  -1   0   2      553.43      513.88      5.11 o 
   0   0   2     1046.23      898.49      9.31 o 
   1   0   2      160.90      173.87      1.72 o 
   2   0   2        6.93       18.45      0.22 o 
   3   0   2      108.56      146.96      1.79 o 
   4   0   2      145.99      147.71      1.87 o 
   5   0   2        3.30        2.58      0.43 o 
   6   0   2       17.99       19.86      0.65 o 
   7   0   2       12.18       10.88      0.70 o 
   8   0   2       12.48       10.63      1.02 o 
  -8   1   2        1.83        1.75      1.95 o 
  -7   1   2       65.68       63.99      1.57 o 
  -6   1   2       40.61       38.24      0.57 o 
  -5   1   2       18.68       25.09      0.47 o 
  -4   1   2       23.84       17.74      0.49 o 
  -3   1   2     1537.20     1513.80     16.61 o 
  -2   1   2        7.11       11.33      0.17 o 
   0   1   2       61.78       61.43      0.65 o 
   1   1   2     2248.99     1855.30     57.32 o 
   2   1   2      136.15      113.65      1.09 o 
   3   1   2      327.36      340.94      6.08 o 
   4   1   2      416.81      431.60      6.60 o 
   5   1   2      204.24      205.75      2.80 o 
   6   1   2       70.77       72.93      1.37 o 
   7   1   2      141.93      135.41      3.25 o 
   8   1   2       13.00       15.15      1.18 o 
  -8   2   2       11.64        9.62      0.93 o 
  -7   2   2       67.73       65.20      1.55 o 
  -6   2   2       62.71       59.32      0.84 o 
  -5   2   2      771.84      777.39      7.30 o 
  -4   2   2       41.23       51.06      0.62 o 
  -3   2   2     2302.74     2411.28     43.07 o 
  -2   2   2       27.08       22.66      0.29 o 
  -1   2   2     1411.79     1297.38     12.82 o 
   0   2   2        7.77       11.22      0.26 o 
   2   2   2     3469.86     2879.42     63.44 o 
   3   2   2      755.38      799.17     16.56 o 
   4   2   2        2.98        2.25      0.11 o 
   5   2   2       19.12       17.02      0.47 o 
   6   2   2        1.10        1.14      0.33 o 
   7   2   2        4.05        3.80      1.45 o 
   8   2   2       39.54       38.63      1.76 o 
  -7   3   2        4.33        4.26      0.68 o 
  -6   3   2       87.70       88.72      1.69 o 
  -5   3   2       50.11       51.42      0.79 o 
  -4   3   2       95.37       90.09      1.48 o 
  -3   3   2      236.28      250.80      4.15 o 
  -2   3   2        1.85        3.16      0.10 o 
  -1   3   2      136.70      149.35      1.45 o 
   0   3   2      218.24      241.80      2.40 o 
   1   3   2      905.99      873.84      7.95 o 
   2   3   2      314.95      304.52      3.03 o 
   3   3   2      120.43      132.62      1.42 o 
   4   3   2       66.05       78.60      0.88 o 
   5   3   2        4.35        6.71      0.21 o 
   6   3   2      514.72      534.89      6.40 o 
   7   3   2       61.44       59.80      1.44 o 
   8   3   2        7.62        8.46      0.79 o 
   9   3   2       16.92       14.98      1.47 o 
  -7   4   2        7.17        6.45      1.64 o 
  -6   4   2        5.77        4.84      0.52 o 
  -5   4   2       19.33       18.99      0.76 o 
  -4   4   2        0.79        0.13      0.16 o 
  -3   4   2      193.09      203.06      2.79 o 
  -2   4   2      288.74      265.99      3.10 o 
  -1   4   2        0.37        0.64      0.10 o 
   0   4   2       79.38       83.77      0.93 o 
   2   4   2      136.29      140.33      1.46 o 
   3   4   2      622.74      618.34      6.21 o 
   4   4   2      879.24      904.28     12.92 o 
   5   4   2        2.36        1.92      0.35 o 
   6   4   2      139.18      146.39      1.91 o 
   7   4   2      146.67      151.52      2.61 o 
   8   4   2       80.63       83.38      3.22 o 
   9   4   2       45.84       41.91      1.87 o 
  -7   5   2       21.36       22.64      1.78 o 
  -6   5   2       40.40       38.93      1.27 o 
  -5   5   2       38.70       37.27      0.86 o 
  -4   5   2      130.22      133.21      1.70 o 
  -3   5   2       38.76       38.88      1.22 o 
  -2   5   2      262.14      278.04      2.64 o 
  -1   5   2      169.30      176.06      2.14 o 
   0   5   2     1825.30     1836.58     20.33 o 
   1   5   2        0.27        0.36      0.17 o 
   2   5   2       22.00       16.06      0.61 o 
   3   5   2      117.80      119.22      1.25 o 
   4   5   2      399.43      438.85      4.56 o 
   5   5   2      134.94      145.97      1.55 o 
   6   5   2        0.75        1.19      0.18 o 
   7   5   2       32.66       34.38      0.95 o 
   8   5   2      226.69      227.75      4.43 o 
   9   5   2       10.66        8.78      1.15 o 
  -6   6   2       16.52       13.88      0.81 o 
  -5   6   2       13.33       13.91      0.71 o 
  -4   6   2      192.58      204.15      2.72 o 
  -3   6   2      209.72      212.30      2.53 o 
  -2   6   2      506.53      543.32      5.16 o 
  -1   6   2        9.85       10.11      0.28 o 
   0   6   2     1244.03     1357.14     14.37 o 
   1   6   2       17.01        7.72      0.24 o 
   2   6   2     2134.05     2151.21     30.02 o 
   3   6   2       52.93       56.10      0.68 o 
   4   6   2      119.06      124.60      1.53 o 
   5   6   2       51.71       45.57      0.69 o 
   6   6   2       51.56       49.44      0.89 o 
   7   6   2       21.10       22.21      0.77 o 
   8   6   2       77.83       82.80      3.60 o 
   9   6   2       41.93       41.37      2.29 o 
  -5   7   2       64.92       70.48      2.34 o 
  -4   7   2        0.89        0.60      0.39 o 
  -3   7   2      153.52      154.11      2.49 o 
  -2   7   2       83.93       95.86      1.45 o 
  -1   7   2        1.55        2.30      0.16 o 
   0   7   2        9.66        4.39      0.42 o 
   1   7   2       33.35       40.62      0.68 o 
   2   7   2        1.08        0.10      0.12 o 
   3   7   2        0.94        1.31      0.16 o 
   4   7   2       16.29       15.55      0.35 o 
   5   7   2       45.61       49.93      1.15 o 
   6   7   2       22.24       18.96      0.76 o 
   7   7   2        0.19        0.11      0.30 o 
   8   7   2        1.50        1.87      0.86 o 
   9   7   2       82.98       79.96      3.89 o 
  -5   8   2       16.13       15.33      1.03 o 
  -4   8   2       47.49       51.70      1.87 o 
  -3   8   2       23.09       22.22      1.43 o 
  -2   8   2       20.69       16.21      0.41 o 
  -1   8   2       21.76       23.28      0.49 o 
   0   8   2       16.25       14.66      0.95 o 
   1   8   2       14.38       15.58      0.40 o 
   2   8   2        5.04        5.97      0.24 o 
   3   8   2        0.06        0.21      0.16 o 
   4   8   2        4.79        6.08      0.72 o 
   5   8   2       68.46       72.92      1.28 o 
   6   8   2       84.58       87.99      1.41 o 
   7   8   2       27.23       28.95      0.85 o 
   8   8   2      155.43      165.23      4.78 o 
  -4   9   2       11.79       10.77      0.87 o 
  -3   9   2        3.45        3.33      0.58 o 
  -2   9   2        0.02        0.36      0.67 o 
  -1   9   2        0.85        1.36      0.29 o 
   0   9   2        8.30        3.89      0.23 o 
   1   9   2        4.97        5.27      0.32 o 
   2   9   2       19.10       13.55      0.40 o 
   3   9   2       23.27       23.21      1.07 o 
   4   9   2      155.36      146.00      2.15 o 
   5   9   2       25.79       21.86      1.05 o 
   6   9   2        1.39        1.20      0.42 o 
   7   9   2        6.07        5.12      0.62 o 
   8   9   2        0.06        0.52      0.62 o 
  -3  10   2        0.36       -0.21      1.28 o 
  -2  10   2        9.18        5.91      0.66 o 
  -1  10   2       57.02       50.97      1.96 o 
   0  10   2        6.89        6.33      0.82 o 
   1  10   2        1.58        3.02      0.31 o 
   2  10   2      139.46      126.41      2.98 o 
   3  10   2        0.07        0.04      0.34 o 
   4  10   2        1.81        2.22      0.60 o 
   5  10   2       91.41       88.94      1.97 o 
   6  10   2        4.21        4.57      0.49 o 
   7  10   2       75.81       71.21      1.84 o 
   8  10   2        0.09       -1.10      0.78 o 
  -2  11   2        2.08        4.73      1.50 o 
  -1  11   2       38.93       41.18      1.47 o 
   0  11   2        7.61        6.57      0.56 o 
   1  11   2        1.03        2.05      0.91 o 
   2  11   2       54.82       59.26      1.52 o 
   3  11   2       31.24       30.39      0.99 o 
   4  11   2        0.64        0.01      0.36 o 
   5  11   2       41.31       46.64      2.03 o 
   6  11   2        4.43        2.80      0.90 o 
   7  11   2        0.45        0.92      0.52 o 
   0  12   2       76.12       77.73      2.34 o 
   1  12   2        2.70        2.67      0.52 o 
   2  12   2       39.62       35.19      1.63 o 
   3  12   2       30.01       33.68      1.50 o 
   4  12   2       92.29       88.43      2.25 o 
   5  12   2        5.54        4.61      0.61 o 
   6  12   2        6.19        7.17      0.77 o 
   2  13   2      128.09      121.15      3.96 o 
   3  13   2        6.19        7.52      0.99 o 
   4  13   2        4.08        5.33      0.79 o 
  -5 -10   3        1.22        1.30      0.53 o 
  -4 -10   3       24.34       22.95      1.50 o 
  -3 -10   3        0.16       -0.26      0.52 o 
  -2 -10   3       53.31       52.90      1.75 o 
  -1 -10   3       94.29      101.44      2.95 o 
   0 -10   3        6.41        6.58      1.02 o 
  -7  -9   3        3.32        3.13      0.70 o 
  -6  -9   3       10.84       10.28      0.92 o 
  -5  -9   3        0.12        0.77      0.45 o 
  -4  -9   3        0.27       -0.06      1.31 o 
  -3  -9   3        7.58        7.48      0.52 o 
  -2  -9   3       63.33       64.26      1.62 o 
  -1  -9   3      195.46      207.21      3.67 o 
   0  -9   3       36.98       34.57      1.24 o 
   1  -9   3       52.49       50.94      1.94 o 
  -7  -8   3        1.00        3.05      0.93 o 
  -6  -8   3        0.57        0.65      0.44 o 
  -5  -8   3       71.32       69.93      1.72 o 
  -4  -8   3       80.22       78.01      1.63 o 
  -3  -8   3       39.67       37.93      1.24 o 
  -2  -8   3       39.73       41.37      0.94 o 
  -1  -8   3       41.85       43.83      1.45 o 
   0  -8   3      156.04      156.62      2.64 o 
   1  -8   3       36.13       40.71      1.35 o 
   2  -8   3       25.68       25.43      1.01 o 
   3  -8   3       27.69       31.13      2.45 o 
  -8  -7   3        0.00       -0.10      0.98 o 
  -7  -7   3        0.43        0.42      0.91 o 
  -6  -7   3       34.85       29.98      1.65 o 
  -5  -7   3       35.55       34.28      1.12 o 
  -4  -7   3       23.92       23.20      0.70 o 
  -3  -7   3      506.99      510.69      7.77 o 
  -2  -7   3       99.79       99.41      1.74 o 
  -1  -7   3      594.66      610.33      7.74 o 
   0  -7   3      105.92      108.54      1.68 o 
   1  -7   3      323.20      329.65      4.61 o 
   2  -7   3      120.67      118.84      2.39 o 
   3  -7   3       58.22       67.53      3.05 o 
   4  -7   3       13.69        9.77      0.96 o 
  -8  -6   3       24.57       23.78      1.29 o 
  -7  -6   3      164.76      165.50      3.51 o 
  -6  -6   3        3.68        2.92      0.44 o 
  -5  -6   3       26.83       22.04      0.64 o 
  -4  -6   3       77.00       75.96      1.43 o 
  -3  -6   3       28.72       30.83      0.69 o 
  -2  -6   3      248.94      248.20      3.09 o 
  -1  -6   3      736.42      718.80      8.33 o 
   0  -6   3        4.54        4.72      0.45 o 
   1  -6   3      199.08      204.32      2.83 o 
   2  -6   3        7.18        5.48      0.31 o 
   3  -6   3      216.18      212.07      4.10 o 
   4  -6   3       33.21       32.06      1.12 o 
  -8  -5   3        0.23        0.98      0.52 o 
  -7  -5   3       16.35       15.69      0.74 o 
  -6  -5   3      118.64      121.23      2.03 o 
  -5  -5   3      158.05      151.01      2.36 o 
  -4  -5   3        0.43        0.36      0.25 o 
  -3  -5   3      263.02      272.07      3.18 o 
  -2  -5   3       33.15       41.05      0.65 o 
  -1  -5   3       90.12       85.47      2.32 o 
   0  -5   3      182.81      187.54      3.13 o 
   1  -5   3        4.38        3.50      0.32 o 
   2  -5   3       75.45       69.20      1.11 o 
   3  -5   3        0.14        0.05      0.20 o 
   4  -5   3        4.94        3.38      1.36 o 
   5  -5   3       21.58       21.04      1.31 o 
  -8  -4   3       12.65       10.71      0.78 o 
  -7  -4   3       56.97       58.09      1.45 o 
  -6  -4   3        3.34        3.47      0.66 o 
  -5  -4   3       45.94       45.60      0.88 o 
  -4  -4   3        4.69        7.39      0.40 o 
  -3  -4   3       61.66       67.11      0.97 o 
  -2  -4   3       25.93       29.67      0.55 o 
  -1  -4   3        0.24        0.24      0.13 o 
   0  -4   3      603.96      642.60      6.61 o 
   1  -4   3        2.54        3.16      0.20 o 
   2  -4   3       10.04       11.96      0.28 o 
   3  -4   3       20.80       19.68      0.33 o 
   4  -4   3        6.76        4.91      0.24 o 
   5  -4   3      123.54      132.05      3.28 o 
   6  -4   3       39.97       42.08      1.82 o 
  -9  -3   3        1.08        0.92      0.58 o 
  -8  -3   3        9.19        9.95      1.51 o 
  -7  -3   3      290.83      287.88      5.36 o 
  -6  -3   3       38.33       36.38      0.87 o 
  -5  -3   3        1.50        1.34      0.20 o 
  -4  -3   3      187.43      202.94      2.36 o 
  -3  -3   3        0.05        0.34      0.15 o 
  -2  -3   3      701.37      747.94      7.97 o 
  -1  -3   3       51.41       59.52      0.72 o 
   0  -3   3       55.16       55.27      0.67 o 
   1  -3   3        6.20        3.75      0.15 o 
   2  -3   3      478.03      495.83      4.92 o 
   3  -3   3        0.01        0.50      0.11 o 
   4  -3   3      145.89      145.83      1.76 o 
   5  -3   3       44.91       37.74      0.99 o 
   6  -3   3        9.79       10.44      0.83 o 
  -8  -2   3       10.09       10.00      0.94 o 
  -7  -2   3      223.50      234.27      4.47 o 
  -6  -2   3      169.76      169.40      2.90 o 
  -5  -2   3      251.82      249.80      3.12 o 
  -4  -2   3      395.33      427.66      4.71 o 
  -3  -2   3       37.53       32.71      0.47 o 
  -2  -2   3       57.97       63.23      0.82 o 
  -1  -2   3       78.64       79.10      0.91 o 
   0  -2   3        4.87        8.47      0.41 o 
   1  -2   3       26.92       23.05      0.40 o 
   2  -2   3        8.25        5.74      0.15 o 
   3  -2   3       31.42       33.51      0.48 o 
   4  -2   3       71.84       61.88      0.78 o 
   5  -2   3      190.44      183.30      3.16 o 
   6  -2   3        0.59        0.66      0.39 o 
   7  -2   3        8.56        6.94      0.85 o 
  -8  -1   3        6.46        5.67      0.51 o 
  -7  -1   3        6.50        7.24      0.51 o 
  -6  -1   3        3.79        3.09      0.26 o 
  -5  -1   3       84.26       85.31      1.16 o 
  -4  -1   3        8.79        7.59      0.23 o 
  -3  -1   3        1.43        3.05      0.11 o 
  -2  -1   3        0.53        0.30      0.08 o 
  -1  -1   3      403.67      376.38      3.83 o 
   0  -1   3     2494.43     2264.42     36.45 o 
   1  -1   3      375.13      404.93      4.16 o 
   2  -1   3      177.50      192.00      1.86 o 
   3  -1   3      333.62      364.76      3.52 o 
   4  -1   3       64.78       63.94      0.92 o 
   5  -1   3       53.53       59.80      1.14 o 
   6  -1   3       54.33       52.44      1.54 o 
   7  -1   3       48.87       45.55      1.74 o 
  -8   0   3       33.47       34.99      1.23 o 
  -7   0   3       35.22       30.73      0.90 o 
  -6   0   3       93.29       96.36      1.50 o 
  -5   0   3       88.65       84.15      1.19 o 
  -4   0   3       79.39       86.78      1.14 o 
  -3   0   3        0.03       -0.03      0.11 o 
  -2   0   3      156.82      172.45      1.77 o 
  -1   0   3     1853.24     1598.27     17.54 o 
   0   0   3        4.12        5.97      0.13 o 
   1   0   3      167.90      176.86      1.71 o 
   2   0   3     2104.87     2038.79     25.87 o 
   3   0   3      212.05      213.41      4.24 o 
   4   0   3      263.48      271.56      4.86 o 
   5   0   3      232.99      224.65      3.72 o 
   6   0   3       36.82       35.80      0.94 o 
   7   0   3        7.50        7.48      0.70 o 
   8   0   3       13.32       13.62      1.24 o 
  -8   1   3        4.46        6.85      0.87 o 
  -7   1   3       53.04       51.36      2.36 o 
  -6   1   3       99.62       90.25      1.76 o 
  -5   1   3        0.24        0.70      0.14 o 
  -4   1   3        3.17        7.22      0.39 o 
  -3   1   3        2.85        6.93      0.20 o 
  -2   1   3        0.62        0.94      0.07 o 
  -1   1   3       31.94       25.46      0.30 o 
   0   1   3        4.99        8.75      0.23 o 
   1   1   3       31.23       27.97      0.53 o 
   2   1   3       42.51       42.49      0.45 o 
   3   1   3      117.73      132.69      1.30 o 
   4   1   3      158.90      167.09      1.98 o 
   5   1   3        0.60        0.80      0.27 o 
   6   1   3       51.79       50.99      1.44 o 
   7   1   3       51.71       52.60      1.62 o 
   8   1   3       56.65       59.03      2.58 o 
  -8   2   3       11.68       10.08      0.96 o 
  -7   2   3       23.06       22.62      0.87 o 
  -6   2   3        7.91        7.14      0.23 o 
  -5   2   3       29.59       31.18      0.60 o 
  -4   2   3      309.82      319.92      3.21 o 
  -3   2   3        0.40        2.25      0.12 o 
  -2   2   3      468.36      457.98      4.39 o 
  -1   2   3       88.90       73.13      0.78 o 
   0   2   3        8.60        9.75      0.19 o 
   2   2   3      594.56      591.67      5.39 o 
   3   2   3      689.30      746.02     12.05 o 
   4   2   3      101.25       90.38      1.00 o 
   5   2   3        4.99        5.73      0.28 o 
   6   2   3       30.16       31.33      0.88 o 
   7   2   3       17.04       13.93      1.68 o 
   8   2   3       29.79       31.90      1.77 o 
  -7   3   3        3.27        3.52      0.75 o 
  -6   3   3      123.82      121.14      2.65 o 
  -5   3   3       80.57       78.14      0.93 o 
  -4   3   3      137.62      134.80      1.46 o 
  -3   3   3       79.86       95.12      1.05 o 
  -2   3   3      210.67      203.31      2.11 o 
  -1   3   3      144.79      166.34      1.63 o 
   0   3   3        3.35        9.65      0.18 o 
   1   3   3      486.99      419.72      4.04 o 
   2   3   3       98.07       91.86      0.95 o 
   3   3   3      177.70      179.80      2.70 o 
   4   3   3      116.53      126.62      3.89 o 
   5   3   3       88.80       97.14      1.11 o 
   6   3   3        7.71        7.27      0.54 o 
   7   3   3       28.47       26.93      0.87 o 
   8   3   3       22.17       21.55      1.02 o 
  -7   4   3        8.98        9.42      0.83 o 
  -6   4   3        8.88        8.50      0.69 o 
  -5   4   3       26.44       24.91      0.70 o 
  -4   4   3       39.39       40.89      0.82 o 
  -3   4   3      401.73      384.58      3.73 o 
  -2   4   3      117.43      129.65      1.59 o 
  -1   4   3       43.58       37.32      0.43 o 
   0   4   3       14.45       16.43      0.26 o 
   1   4   3      366.58      368.09      3.63 o 
   2   4   3      828.31      803.02      7.61 o 
   3   4   3       21.09       15.70      0.64 o 
   4   4   3      100.41      103.10      1.15 o 
   5   4   3       41.17       48.63      0.62 o 
   6   4   3      111.02      107.30      1.67 o 
   7   4   3       47.97       46.70      1.23 o 
   8   4   3       23.65       24.76      1.09 o 
   9   4   3        2.61        2.48      1.41 o 
  -7   5   3       56.09       54.21      2.85 o 
  -6   5   3       47.88       49.52      1.33 o 
  -5   5   3      199.37      205.51      3.35 o 
  -4   5   3      983.23     1009.30     14.70 o 
  -3   5   3       10.48       11.42      0.51 o 
  -2   5   3      150.88      170.79      1.81 o 
  -1   5   3        0.01        0.70      0.10 o 
   0   5   3      232.56      238.02      2.53 o 
   1   5   3      570.03      562.84      6.08 o 
   2   5   3      514.77      517.17      5.25 o 
   3   5   3       32.72       31.67      0.44 o 
   4   5   3      136.25      133.89      1.49 o 
   5   5   3       68.24       71.44      0.84 o 
   6   5   3       32.89       32.09      0.56 o 
   7   5   3       10.77        7.91      0.59 o 
   8   5   3        0.38       -0.04      0.46 o 
   9   5   3        2.65        2.06      1.08 o 
  -6   6   3        3.46        2.80      0.51 o 
  -5   6   3        1.53        1.26      0.55 o 
  -4   6   3       33.98       32.62      0.64 o 
  -3   6   3     1390.90     1395.96     23.53 o 
  -2   6   3        5.27        7.12      0.22 o 
  -1   6   3      347.10      369.58      3.95 o 
   0   6   3      114.81      110.60      1.27 o 
   1   6   3      192.85      223.15      2.59 o 
   2   6   3      211.08      221.64      2.32 o 
   3   6   3      568.32      611.06      5.94 o 
   4   6   3      131.61      128.66      1.49 o 
   5   6   3        0.03        0.08      0.16 o 
   6   6   3      201.77      206.84      2.85 o 
   7   6   3       67.55       73.74      1.67 o 
   8   6   3      141.88      148.02      3.55 o 
   9   6   3        9.62        9.04      1.14 o 
  -6   7   3        5.39        4.05      0.95 o 
  -5   7   3        5.41        4.75      0.63 o 
  -4   7   3       86.85       88.30      1.69 o 
  -3   7   3      110.02      107.16      1.79 o 
  -2   7   3       37.60       35.11      0.57 o 
  -1   7   3      174.68      172.23      2.07 o 
   0   7   3      112.80      114.35      1.43 o 
   1   7   3      185.95      188.36      2.22 o 
   2   7   3     1845.47     1881.84     19.96 o 
   3   7   3       38.70       33.13      0.51 o 
   4   7   3       15.18       15.86      0.35 o 
   5   7   3       10.81       10.05      0.34 o 
   6   7   3        3.23        3.01      0.24 o 
   7   7   3       46.01       45.68      1.77 o 
   8   7   3       74.23       72.38      2.28 o 
   9   7   3       34.51       30.66      2.04 o 
  -5   8   3       28.86       27.50      3.41 o 
  -4   8   3       39.56       40.86      1.45 o 
  -3   8   3       47.43       45.10      1.19 o 
  -2   8   3       76.41       79.24      1.40 o 
  -1   8   3        0.01        0.28      0.17 o 
   0   8   3      181.82      186.94      2.42 o 
   1   8   3        4.56        4.92      0.36 o 
   2   8   3       72.16       75.67      1.09 o 
   3   8   3      152.88      146.17      1.79 o 
   4   8   3      433.13      460.13      5.32 o 
   5   8   3       70.86       74.88      1.20 o 
   6   8   3       77.84       82.09      1.57 o 
   7   8   3        3.68        3.93      0.81 o 
   8   8   3       17.19       13.87      0.82 o 
  -4   9   3       28.92       25.73      2.01 o 
  -3   9   3      384.99      422.81      8.77 o 
  -2   9   3        0.19        0.55      0.69 o 
  -1   9   3        9.02       10.61      0.63 o 
   0   9   3      303.27      309.59      5.03 o 
   1   9   3        4.51        4.29      0.31 o 
   2   9   3      109.82      113.23      2.56 o 
   3   9   3      262.63      252.76      3.64 o 
   4   9   3        0.07        0.23      0.36 o 
   5   9   3      122.95      126.39      2.33 o 
   6   9   3       11.38       11.82      0.53 o 
   7   9   3       33.84       30.34      1.17 o 
   8   9   3        1.51        1.60      0.47 o 
  -3  10   3        2.70        3.56      0.66 o 
  -2  10   3      129.44      146.42      3.16 o 
  -1  10   3        7.60        7.86      0.57 o 
   0  10   3        4.36        1.17      0.34 o 
   1  10   3        8.94        8.56      0.42 o 
   2  10   3        0.37       -1.08      0.81 o 
   3  10   3        4.56        6.00      0.42 o 
   4  10   3      666.21      686.04      9.42 o 
   5  10   3       17.77       20.74      1.28 o 
   6  10   3      199.95      211.86      4.26 o 
   7  10   3        4.40        4.22      1.00 o 
   8  10   3        0.01       -0.72      0.48 o 
  -2  11   3       76.06       69.21      2.37 o 
  -1  11   3       13.13       10.88      0.78 o 
   0  11   3      110.40       92.00      3.54 o 
   1  11   3       17.23       11.85      0.73 o 
   2  11   3       34.41       24.99      1.11 o 
   3  11   3       76.45       87.16      3.94 o 
   4  11   3       90.76       83.38      1.94 o 
   5  11   3       65.66       58.14      1.39 o 
   6  11   3        6.83        6.45      0.60 o 
   7  11   3       19.77       18.50      0.97 o 
  -1  12   3        9.77       10.25      2.04 o 
   0  12   3        2.99        3.63      0.63 o 
   1  12   3        0.94       -0.16      0.52 o 
   2  12   3       50.60       41.15      1.55 o 
   3  12   3        5.36        4.44      0.70 o 
   4  12   3      151.20      146.42      4.38 o 
   5  12   3       42.38       42.85      1.48 o 
   6  12   3        7.69        7.05      1.29 o 
   1  13   3       12.12        9.34      0.79 o 
   2  13   3        1.03        1.78      0.69 o 
   3  13   3       23.01       26.18      1.50 o 
   4  13   3       33.78       33.75      1.56 o 
   5  13   3        4.98        2.38      0.51 o 
  -3 -10   4        0.09       -0.18      0.49 o 
  -6  -9   4       59.10       56.73      1.97 o 
  -5  -9   4       17.53       17.35      0.98 o 
  -4  -9   4       53.96       52.70      1.56 o 
  -3  -9   4       13.39       10.95      0.72 o 
  -2  -9   4       53.02       55.41      1.76 o 
  -1  -9   4       35.15       36.10      1.80 o 
   0  -9   4        0.01       -0.99      1.59 o 
  -7  -8   4      108.05      109.21      4.61 o 
  -6  -8   4       94.50       91.21      2.60 o 
  -5  -8   4        5.80        5.16      0.58 o 
  -4  -8   4        4.27        4.51      0.58 o 
  -3  -8   4       28.43       24.81      1.08 o 
  -2  -8   4       61.96       60.38      1.50 o 
  -1  -8   4      320.29      344.34      6.53 o 
   0  -8   4        6.58        5.11      0.41 o 
   1  -8   4        1.03        0.64      0.35 o 
   2  -8   4        7.80        7.39      0.75 o 
  -7  -7   4       14.75       14.41      0.90 o 
  -6  -7   4      134.63      130.84      3.13 o 
  -5  -7   4       73.58       79.24      1.83 o 
  -4  -7   4       23.39       24.71      1.00 o 
  -3  -7   4       34.91       37.63      0.94 o 
  -2  -7   4       14.32       16.36      0.59 o 
  -1  -7   4        1.58        1.46      0.20 o 
   0  -7   4       86.40       92.40      2.62 o 
   1  -7   4        3.54        4.35      0.41 o 
   2  -7   4        7.48        7.24      1.75 o 
   3  -7   4       30.84       27.22      1.08 o 
  -8  -6   4        4.02        5.29      0.76 o 
  -7  -6   4        0.20       -0.48      0.52 o 
  -6  -6   4       30.30       27.36      1.52 o 
  -5  -6   4      169.12      170.97      2.99 o 
  -4  -6   4       24.48       22.82      0.67 o 
  -3  -6   4      217.36      210.95      3.24 o 
  -2  -6   4      382.11      389.84      5.89 o 
  -1  -6   4       17.58       16.72      0.50 o 
   0  -6   4       26.38       24.73      2.03 o 
   1  -6   4       31.78       35.42      1.14 o 
   2  -6   4        0.12        0.37      0.26 o 
   3  -6   4      125.81      121.56      3.11 o 
   4  -6   4       32.76       24.99      1.86 o 
  -8  -5   4       34.49       33.51      1.51 o 
  -7  -5   4        4.16        5.45      0.54 o 
  -6  -5   4      118.77      119.39      2.42 o 
  -5  -5   4        0.00        0.47      0.30 o 
  -4  -5   4       18.37       18.79      0.55 o 
  -3  -5   4        0.00        0.36      0.23 o 
  -2  -5   4       47.74       52.71      0.84 o 
  -1  -5   4      567.14      562.56      6.62 o 
   0  -5   4      100.81      105.56      1.55 o 
   1  -5   4       36.44       41.67      0.74 o 
   2  -5   4       17.86       18.87      1.17 o 
   3  -5   4        0.54        0.67      0.57 o 
   4  -5   4        2.83        2.08      0.51 o 
   5  -5   4        0.11        0.36      0.62 o 
  -8  -4   4       45.24       46.22      1.92 o 
  -7  -4   4        0.00        0.44      1.09 o 
  -6  -4   4       37.60       34.30      0.82 o 
  -5  -4   4       66.84       59.65      1.12 o 
  -4  -4   4      101.72       95.85      1.52 o 
  -3  -4   4        5.23        5.85      0.29 o 
  -2  -4   4        7.19        7.96      0.36 o 
  -1  -4   4       11.41       15.36      0.34 o 
   0  -4   4      217.62      209.44      2.37 o 
   1  -4   4       17.18       18.93      0.53 o 
   2  -4   4       14.11       16.47      0.52 o 
   3  -4   4       11.65       11.15      0.52 o 
   4  -4   4       99.86       96.09      2.01 o 
   5  -4   4        1.37        0.29      0.89 o 
  -8  -3   4        3.18        3.38      0.64 o 
  -7  -3   4       37.11       36.99      1.12 o 
  -6  -3   4       14.34       13.08      0.53 o 
  -5  -3   4      291.35      296.81      3.93 o 
  -4  -3   4       32.05       33.47      0.62 o 
  -3  -3   4      733.25      774.19      8.33 o 
  -2  -3   4      344.18      361.88      3.83 o 
  -1  -3   4      109.56      119.38      1.38 o 
   0  -3   4       75.89       70.26      0.86 o 
   1  -3   4      352.95      355.27      3.63 o 
   2  -3   4      163.91      168.95      2.69 o 
   3  -3   4       11.46       10.28      0.25 o 
   4  -3   4        2.84        5.28      0.96 o 
   5  -3   4        1.31        1.77      0.47 o 
   6  -3   4      109.73      107.61      3.47 o 
  -8  -2   4        6.52        7.04      0.58 o 
  -7  -2   4      117.70      121.06      2.56 o 
  -6  -2   4       13.16       12.71      0.51 o 
  -5  -2   4        6.19        5.54      0.47 o 
  -4  -2   4       86.25       84.80      1.01 o 
  -3  -2   4       61.62       74.50      0.99 o 
  -2  -2   4       83.82       88.65      1.08 o 
  -1  -2   4      881.29      899.91      8.64 o 
   0  -2   4        0.08        0.22      0.11 o 
   1  -2   4      180.83      184.04      2.07 o 
   2  -2   4      405.07      396.50      3.79 o 
   3  -2   4      150.79      161.82      1.66 o 
   4  -2   4        0.16        0.14      0.20 o 
   5  -2   4       99.63       93.43      1.82 o 
   6  -2   4       68.96       80.13      3.29 o 
  -8  -1   4        0.09        0.00      0.41 o 
  -7  -1   4      132.31      132.21      2.50 o 
  -6  -1   4       59.49       64.52      1.20 o 
  -5  -1   4      976.40      980.53     11.51 o 
  -4  -1   4      401.91      437.15      4.86 o 
  -3  -1   4      538.68      556.81      5.69 o 
  -2  -1   4      554.95      606.43      6.15 o 
  -1  -1   4      509.53      575.03      6.14 o 
   0  -1   4      740.96      814.48      7.76 o 
   1  -1   4       51.36       48.14      0.60 o 
   2  -1   4       66.46       76.86      0.82 o 
   3  -1   4       29.77       29.98      0.41 o 
   4  -1   4        3.36        2.10      0.09 o 
   5  -1   4        0.33       -0.11      0.34 o 
   6  -1   4       19.17       18.55      0.77 o 
   7  -1   4       43.83       44.35      2.16 o 
  -8   0   4       20.23       23.43      0.95 o 
  -7   0   4        2.39        1.92      0.45 o 
  -6   0   4       23.97       27.96      0.62 o 
  -5   0   4        0.82        0.51      0.19 o 
  -4   0   4      235.68      241.31      2.64 o 
  -3   0   4       78.09       80.17      1.15 o 
  -2   0   4      438.58      427.94      4.42 o 
  -1   0   4      338.24      364.01      3.32 o 
   0   0   4      407.40      404.51      3.78 o 
   1   0   4      859.50      876.16      8.08 o 
   2   0   4      239.71      237.01      2.15 o 
   3   0   4        1.68        0.52      0.08 o 
   4   0   4        0.17        0.16      0.17 o 
   5   0   4       30.50       25.82      0.61 o 
   6   0   4       28.76       23.10      0.93 o 
   7   0   4       24.08       24.49      1.16 o 
  -8   1   4        3.81        3.75      0.88 o 
  -7   1   4       27.73       23.87      1.06 o 
  -6   1   4       17.46       16.10      0.43 o 
  -5   1   4       24.43       24.51      0.45 o 
  -4   1   4      325.52      327.25      3.50 o 
  -3   1   4      433.11      480.56      4.94 o 
  -2   1   4      294.20      320.08      3.40 o 
  -1   1   4      105.83      116.12      1.15 o 
   0   1   4      510.64      521.41      5.12 o 
   1   1   4      381.79      396.68      3.90 o 
   2   1   4      884.39      870.67     11.86 o 
   3   1   4       37.42       47.35      0.55 o 
   4   1   4       44.66       47.36      0.73 o 
   5   1   4        1.34        3.06      0.33 o 
   6   1   4        2.88        3.75      0.38 o 
   7   1   4        2.66        1.68      0.49 o 
   8   1   4       10.38        7.69      0.74 o 
  -8   2   4       63.56       72.75      5.21 o 
  -7   2   4        2.51        2.72      0.45 o 
  -6   2   4      100.19       96.92      1.58 o 
  -5   2   4        0.53        0.14      0.17 o 
  -4   2   4        1.03        1.59      0.31 o 
  -3   2   4      118.59      112.97      1.23 o 
  -2   2   4     2196.71     2218.35     30.75 o 
  -1   2   4      654.54      651.74      6.02 o 
   0   2   4     1454.93     1390.89     13.71 o 
   1   2   4     1373.72     1275.02     13.36 o 
   2   2   4      519.77      529.21      4.91 o 
   3   2   4        0.05        0.25      0.14 o 
   4   2   4      215.19      221.58      2.08 o 
   5   2   4       98.00       97.80      1.59 o 
   6   2   4        0.02        0.32      0.58 o 
   7   2   4       18.97       17.12      1.02 o 
   8   2   4       41.72       44.28      1.79 o 
  -7   3   4       11.87        8.85      0.58 o 
  -6   3   4        2.56        4.52      0.91 o 
  -5   3   4       68.91       66.89      0.90 o 
  -4   3   4        2.71        6.16      0.19 o 
  -3   3   4      447.75      473.67      5.71 o 
  -2   3   4      417.59      399.04      3.75 o 
  -1   3   4       60.38       54.73      0.64 o 
   0   3   4     2275.31     2047.25     24.13 o 
   1   3   4      175.50      185.60      1.82 o 
   2   3   4     2233.53     2078.92     26.32 o 
   3   3   4     1805.82     1698.46     26.27 o 
   4   3   4      553.12      555.90      7.25 o 
   5   3   4       38.55       40.27      0.58 o 
   6   3   4       91.40       85.35      2.39 o 
   7   3   4       25.28       25.07      1.14 o 
   8   3   4       24.77       24.98      1.16 o 
  -7   4   4        0.01       -0.21      0.38 o 
  -6   4   4       83.17       74.29      1.73 o 
  -5   4   4        2.45        2.36      0.14 o 
  -4   4   4       44.83       38.99      0.52 o 
  -3   4   4        5.14        4.45      0.16 o 
  -2   4   4      857.06      931.97      9.03 o 
  -1   4   4      161.12      167.35      1.64 o 
   0   4   4      261.29      252.46      2.39 o 
   1   4   4      287.28      307.31      2.91 o 
   2   4   4       14.96       16.59      0.26 o 
   3   4   4      352.66      351.97      6.72 o 
   4   4   4       17.70       19.99      0.30 o 
   5   4   4       10.41        8.21      0.21 o 
   6   4   4       14.40       15.44      0.68 o 
   7   4   4        5.48        5.06      0.65 o 
   8   4   4       32.12       29.62      1.27 o 
  -7   5   4        2.66        1.76      0.44 o 
  -6   5   4       21.31       22.55      1.91 o 
  -5   5   4        0.31        0.05      0.22 o 
  -4   5   4       75.62       78.53      1.10 o 
  -3   5   4        9.03        8.82      0.20 o 
  -2   5   4      322.84      340.48      3.41 o 
  -1   5   4        1.29        2.91      0.13 o 
   0   5   4       64.11       81.00      0.89 o 
   1   5   4       57.75       49.48      0.56 o 
   2   5   4       93.60      107.84      1.14 o 
   3   5   4      564.26      569.34      9.34 o 
   4   5   4        0.77        0.14      0.16 o 
   5   5   4        0.92        0.99      0.20 o 
   6   5   4       49.47       44.65      0.78 o 
   7   5   4        2.39        2.75      0.29 o 
   8   5   4       95.48       96.74      3.77 o 
  -6   6   4       34.47       36.99      1.46 o 
  -5   6   4        7.38        7.00      0.49 o 
  -4   6   4       38.08       34.35      0.64 o 
  -3   6   4      112.53      108.69      1.34 o 
  -2   6   4        2.19        1.83      0.13 o 
  -1   6   4      414.62      424.21      3.90 o 
   0   6   4      159.31      165.20      2.23 o 
   1   6   4      911.56      883.39      8.56 o 
   2   6   4        0.13        1.52      0.23 o 
   3   6   4       17.31       13.69      0.39 o 
   4   6   4      180.84      187.90      2.14 o 
   5   6   4      508.69      536.72      5.67 o 
   6   6   4        0.52        0.50      0.23 o 
   7   6   4      168.37      176.96      5.03 o 
   8   6   4       13.69       11.60      0.68 o 
  -6   7   4        3.32        4.08      0.65 o 
  -5   7   4       19.64       16.83      0.87 o 
  -4   7   4        0.00       -0.15      0.39 o 
  -3   7   4      175.03      175.14      2.23 o 
  -2   7   4       53.30       55.72      0.79 o 
  -1   7   4       27.95       30.68      0.59 o 
   0   7   4       12.04       15.40      0.81 o 
   1   7   4        3.02        2.72      0.19 o 
   2   7   4       71.17       62.55      0.87 o 
   3   7   4      243.35      270.83      3.01 o 
   4   7   4        1.56        1.97      0.24 o 
   5   7   4       52.52       55.02      0.91 o 
   6   7   4       82.03       81.14      1.77 o 
   7   7   4       42.62       42.67      1.75 o 
   8   7   4        4.90        3.69      0.46 o 
  -5   8   4       58.27       57.01      2.22 o 
  -4   8   4        2.48        4.15      0.67 o 
  -3   8   4      186.42      188.78      2.76 o 
  -2   8   4       31.53       30.20      0.59 o 
  -1   8   4       66.55       69.78      1.14 o 
   0   8   4       12.71       11.20      0.34 o 
   1   8   4        6.00        6.79      0.25 o 
   2   8   4       37.67       38.01      0.66 o 
   3   8   4       63.92       70.17      1.01 o 
   4   8   4       26.27       26.62      1.18 o 
   5   8   4       60.88       61.46      1.07 o 
   6   8   4       13.43       13.07      0.48 o 
   7   8   4       49.56       49.97      1.49 o 
   8   8   4        1.48        1.21      0.54 o 
  -4   9   4       14.18       16.34      1.01 o 
  -3   9   4       60.83       60.73      3.06 o 
  -2   9   4      203.85      216.34      3.72 o 
  -1   9   4        0.02        0.09      0.87 o 
   0   9   4        1.98        1.73      0.69 o 
   1   9   4        7.98        8.12      0.87 o 
   2   9   4       19.76       18.82      0.50 o 
   3   9   4       77.09       74.63      1.25 o 
   4   9   4       13.16       12.54      0.42 o 
   5   9   4       85.45       87.27      2.77 o 
   6   9   4        0.37        0.76      0.33 o 
   7   9   4       29.80       31.77      2.85 o 
   8   9   4        1.94        2.57      0.50 o 
  -3  10   4       11.73       13.33      0.94 o 
  -2  10   4        8.03        5.30      0.62 o 
  -1  10   4        3.52        3.53      0.48 o 
   0  10   4      102.18      100.99      1.92 o 
   1  10   4       86.87       91.70      1.99 o 
   2  10   4        4.04        3.45      0.42 o 
   3  10   4      281.51      275.08      5.05 o 
   4  10   4       47.93       49.73      1.03 o 
   5  10   4       40.47       37.77      1.07 o 
   6  10   4       58.03       60.69      1.57 o 
   7  10   4       25.18       22.57      1.11 o 
   8  10   4        0.25        1.11      0.88 o 
  -2  11   4        3.56        3.15      0.69 o 
  -1  11   4      139.92      136.48      4.31 o 
   0  11   4       13.32       13.24      1.80 o 
   1  11   4      115.32      111.44      2.86 o 
   2  11   4       51.52       41.52      2.23 o 
   3  11   4        3.26        2.61      0.46 o 
   4  11   4      105.20      109.01      2.08 o 
   5  11   4      129.53      122.21      2.79 o 
   6  11   4       41.59       34.84      1.23 o 
   7  11   4       19.46       16.48      1.08 o 
  -1  12   4        4.99        4.51      0.99 o 
   0  12   4       19.45       17.05      0.96 o 
   1  12   4        3.15        4.37      0.85 o 
   2  12   4        2.59        3.16      0.98 o 
   3  12   4       95.53       93.67      2.80 o 
   4  12   4       90.67       72.13      2.11 o 
   5  12   4        8.65        5.30      1.01 o 
   6  12   4       18.84       12.94      0.84 o 
   7  12   4       12.72       10.56      1.70 o 
   0  13   4       31.81       30.79      1.59 o 
   1  13   4        0.42       -0.84      0.56 o 
   2  13   4        1.09        1.70      0.92 o 
   3  13   4        2.13        1.85      1.95 o 
   4  13   4       30.64       35.21      1.64 o 
   5  13   4       97.67       94.23      4.62 o 
  -4  -9   5        0.73        0.71      0.53 o 
  -3  -9   5       60.68       64.13      1.89 o 
  -2  -9   5       44.27       42.30      1.40 o 
  -1  -9   5        3.44        4.57      1.05 o 
  -6  -8   5       20.41       15.50      1.53 o 
  -5  -8   5       16.76       20.13      1.62 o 
  -4  -8   5        0.86        0.57      0.39 o 
  -3  -8   5       21.31       21.39      1.01 o 
  -2  -8   5       81.54       84.09      2.09 o 
  -1  -8   5       66.82       62.99      1.91 o 
   0  -8   5       40.23       40.19      2.18 o 
   1  -8   5        5.76        6.76      0.72 o 
  -7  -7   5        2.16        2.04      0.68 o 
  -6  -7   5        0.01        0.90      1.00 o 
  -5  -7   5        9.50        7.26      1.74 o 
  -4  -7   5        1.74        2.95      0.75 o 
  -3  -7   5        0.22        0.30      0.34 o 
  -2  -7   5       66.78       65.65      1.28 o 
  -1  -7   5       43.96       44.19      1.29 o 
   0  -7   5       83.99       86.91      1.80 o 
   1  -7   5        6.58        4.27      0.55 o 
   2  -7   5        2.77        1.34      1.46 o 
  -7  -6   5       30.06       31.14      1.72 o 
  -6  -6   5        0.29        0.64      0.52 o 
  -5  -6   5       61.69       67.99      1.63 o 
  -4  -6   5        8.72        8.47      0.44 o 
  -3  -6   5       82.67       82.21      1.51 o 
  -2  -6   5        0.16        0.42      0.26 o 
  -1  -6   5       22.26       24.40      0.67 o 
   0  -6   5      189.43      199.19      3.45 o 
   1  -6   5       18.14       14.88      0.51 o 
   2  -6   5        5.82        4.38      0.40 o 
   3  -6   5        0.28       -0.17      0.67 o 
  -8  -5   5       13.16       12.29      1.08 o 
  -7  -5   5       15.40       14.11      0.86 o 
  -6  -5   5      239.36      247.17      5.10 o 
  -5  -5   5       17.14       14.18      0.56 o 
  -4  -5   5      219.62      191.16      2.90 o 
  -3  -5   5        2.23        3.48      0.35 o 
  -2  -5   5      588.26      578.99      7.47 o 
  -1  -5   5      169.98      161.87      2.22 o 
   0  -5   5      103.76      105.23      1.79 o 
   1  -5   5      258.79      265.54      4.38 o 
   2  -5   5        5.09        4.23      0.58 o 
   3  -5   5      105.71      108.09      3.76 o 
   4  -5   5        1.04        0.97      0.45 o 
  -8  -4   5       67.73       68.68      2.25 o 
  -7  -4   5       19.35       19.60      1.11 o 
  -6  -4   5       12.40       10.81      0.66 o 
  -5  -4   5       88.26       88.13      3.12 o 
  -4  -4   5       57.80       56.16      0.97 o 
  -3  -4   5        0.01       -0.08      0.20 o 
  -2  -4   5       43.35       41.21      0.68 o 
  -1  -4   5      166.31      158.08      1.99 o 
   0  -4   5      263.66      267.23      3.09 o 
   1  -4   5       52.75       49.03      0.80 o 
   2  -4   5       79.93       84.89      1.45 o 
   3  -4   5        4.57        3.93      0.39 o 
   4  -4   5       41.41       39.98      1.31 o 
   5  -4   5       20.35       17.23      1.07 o 
  -8  -3   5        8.45        6.78      1.44 o 
  -7  -3   5       10.80        8.29      0.59 o 
  -6  -3   5       65.47       63.83      1.37 o 
  -5  -3   5        0.22       -0.08      0.22 o 
  -4  -3   5        0.03       -0.02      0.20 o 
  -3  -3   5      174.52      160.75      2.00 o 
  -2  -3   5       72.59       79.63      1.05 o 
  -1  -3   5      514.29      549.46      5.75 o 
   0  -3   5      120.28      117.56      1.37 o 
   1  -3   5       52.25       54.44      0.76 o 
   2  -3   5        5.50        3.77      0.19 o 
   3  -3   5        0.72        0.57      0.14 o 
   4  -3   5      128.74      131.36      2.40 o 
   5  -3   5        3.25        4.56      0.63 o 
  -8  -2   5       14.84       10.87      0.71 o 
  -7  -2   5        0.02        0.28      1.00 o 
  -6  -2   5       89.03       95.11      1.66 o 
  -5  -2   5      146.98      149.97      2.16 o 
  -4  -2   5       10.48        9.52      0.28 o 
  -3  -2   5      354.50      369.22      4.16 o 
  -2  -2   5        1.92        3.81      0.14 o 
  -1  -2   5      111.61      130.60      1.40 o 
   0  -2   5       49.87       54.98      0.70 o 
   1  -2   5       49.13       54.74      0.73 o 
   2  -2   5      718.22      729.61      7.54 o 
   3  -2   5       18.63       18.04      0.45 o 
   4  -2   5       98.79       98.05      2.72 o 
   5  -2   5       36.80       31.95      1.00 o 
   6  -2   5      101.30      108.03      3.44 o 
  -8  -1   5        0.02        0.13      0.41 o 
  -7  -1   5        6.49        6.26      0.43 o 
  -6  -1   5      419.27      424.03      5.57 o 
  -5  -1   5      129.58      131.12      1.92 o 
  -4  -1   5        5.35        6.62      0.37 o 
  -3  -1   5        6.29       11.52      0.24 o 
  -2  -1   5        5.31        4.48      0.21 o 
  -1  -1   5     1035.30     1074.69     11.48 o 
   0  -1   5      133.49      158.87      1.69 o 
   1  -1   5      527.44      538.06      5.61 o 
   2  -1   5        7.88        8.03      0.24 o 
   3  -1   5       47.52       53.17      0.65 o 
   4  -1   5       42.96       43.88      1.34 o 
   5  -1   5        0.25        0.64      0.39 o 
   6  -1   5      210.55      206.70      5.83 o 
   7  -1   5        1.88        0.34      0.62 o 
  -8   0   5        0.03        0.22      0.41 o 
  -7   0   5        2.85        1.84      0.36 o 
  -6   0   5       84.90       84.52      1.38 o 
  -5   0   5      204.21      196.71      2.54 o 
  -4   0   5       22.42       20.44      0.39 o 
  -3   0   5      107.13       99.02      1.14 o 
  -2   0   5      128.79      127.21      1.38 o 
  -1   0   5      502.86      550.83      5.37 o 
   0   0   5       50.83       49.09      0.55 o 
   1   0   5      162.65      172.32      2.78 o 
   2   0   5       73.60       58.25      0.72 o 
   3   0   5       25.43       26.04      0.89 o 
   4   0   5        1.14        0.67      0.10 o 
   5   0   5       58.35       52.04      1.05 o 
   6   0   5       72.96       70.60      2.43 o 
   7   0   5       17.64       10.88      1.14 o 
  -8   1   5        9.45        7.08      0.62 o 
  -7   1   5       45.55       47.41      1.89 o 
  -6   1   5       76.71       67.93      1.24 o 
  -5   1   5      115.95      101.57      1.55 o 
  -4   1   5        4.08        1.97      0.38 o 
  -3   1   5       36.19       34.87      0.53 o 
  -2   1   5        1.72        4.13      0.16 o 
  -1   1   5      118.53      114.67      1.23 o 
   0   1   5     1431.42     1415.70     14.97 o 
   1   1   5       65.26       84.47      1.64 o 
   2   1   5      162.40      170.96      3.28 o 
   3   1   5        0.28        0.45      0.09 o 
   4   1   5       38.27       37.85      0.69 o 
   5   1   5      145.94      136.47      2.29 o 
   6   1   5       53.80       45.44      1.82 o 
   7   1   5       10.15       12.97      1.01 o 
  -8   2   5       22.05       19.86      0.96 o 
  -7   2   5       28.14       26.97      1.36 o 
  -6   2   5      238.61      231.77      3.35 o 
  -5   2   5      188.61      191.12      2.66 o 
  -4   2   5       47.06       57.07      0.79 o 
  -3   2   5       24.07       23.24      0.36 o 
  -2   2   5      225.18      223.32      2.30 o 
  -1   2   5      456.86      440.03      4.30 o 
   0   2   5       12.44       13.48      0.25 o 
   1   2   5      428.02      436.07      4.46 o 
   2   2   5      415.84      438.99      3.97 o 
   3   2   5       38.93       33.62      0.43 o 
   4   2   5       26.59       26.06      0.36 o 
   5   2   5       77.64       72.00      1.17 o 
   6   2   5       94.88       88.09      2.02 o 
   7   2   5        2.04        0.59      0.66 o 
   8   2   5        0.35        0.03      0.51 o 
  -7   3   5       17.80       23.33      1.05 o 
  -6   3   5       11.95       11.05      0.46 o 
  -5   3   5       40.38       28.58      0.46 o 
  -4   3   5        3.00        2.32      0.16 o 
  -3   3   5       51.60       50.29      0.63 o 
  -2   3   5       63.05       58.97      0.66 o 
  -1   3   5       44.10       50.15      0.55 o 
   0   3   5      473.82      457.04      4.46 o 
   1   3   5     1040.74     1113.66     11.69 o 
   2   3   5      116.85      108.47      1.07 o 
   3   3   5      147.40      135.48      1.33 o 
   4   3   5      273.95      295.15      2.71 o 
   5   3   5       29.69       26.02      0.38 o 
   6   3   5       39.58       40.39      1.71 o 
   7   3   5      116.22      114.03      2.91 o 
   8   3   5       30.42       33.88      1.82 o 
  -7   4   5       67.16       65.69      1.95 o 
  -6   4   5        1.03        1.71      0.42 o 
  -5   4   5       10.68       10.92      0.52 o 
  -4   4   5       28.62       24.12      0.79 o 
  -3   4   5        1.47        2.26      0.74 o 
  -2   4   5      513.28      566.13      5.30 o 
  -1   4   5      178.80      178.87      2.02 o 
   0   4   5       58.17       58.64      0.67 o 
   1   4   5        5.69        7.99      0.24 o 
   2   4   5      814.27      799.47      8.06 o 
   3   4   5       26.15       23.07      0.34 o 
   4   4   5       11.29       13.59      0.25 o 
   5   4   5       77.32       64.29      1.26 o 
   6   4   5       40.00       38.71      1.50 o 
   7   4   5        7.61        6.82      0.76 o 
   8   4   5        6.57        4.99      0.65 o 
  -7   5   5       19.82       23.72      1.28 o 
  -6   5   5        7.24        7.17      0.86 o 
  -5   5   5       47.10       40.73      1.36 o 
  -4   5   5       88.16       84.66      1.44 o 
  -3   5   5       10.07        8.21      0.21 o 
  -2   5   5      246.10      252.37      2.63 o 
  -1   5   5      120.49      124.76      1.32 o 
   0   5   5       47.95       43.51      0.59 o 
   1   5   5       10.77       13.56      0.23 o 
   2   5   5       33.57       24.58      0.37 o 
   3   5   5      324.56      327.56      4.35 o 
   4   5   5       76.45       87.41      0.96 o 
   5   5   5       48.71       44.98      0.59 o 
   6   5   5        1.24        0.64      0.42 o 
   7   5   5       53.63       54.69      1.43 o 
   8   5   5        4.47        3.35      0.76 o 
  -6   6   5       27.54       31.25      1.19 o 
  -5   6   5       13.19       13.17      0.60 o 
  -4   6   5       15.65       14.60      0.43 o 
  -3   6   5        9.03        8.57      0.31 o 
  -2   6   5      224.35      221.01      2.34 o 
  -1   6   5       24.42       23.94      0.37 o 
   0   6   5      463.72      479.36      5.38 o 
   1   6   5       34.21       37.18      0.48 o 
   2   6   5       19.85       18.24      0.34 o 
   3   6   5       33.98       38.02      0.59 o 
   4   6   5      186.53      193.04      2.48 o 
   5   6   5       36.22       34.82      0.60 o 
   6   6   5       16.01       16.74      1.08 o 
   7   6   5        3.20        3.18      0.63 o 
   8   6   5       37.88       40.65      2.04 o 
  -6   7   5       69.48       76.07      3.34 o 
  -5   7   5        3.74        3.15      0.46 o 
  -4   7   5       78.28       78.56      1.28 o 
  -3   7   5       20.69       20.70      0.74 o 
  -2   7   5      173.29      167.43      1.94 o 
  -1   7   5      292.33      301.17      2.95 o 
   0   7   5       47.72       44.23      1.90 o 
   1   7   5       33.77       32.56      0.61 o 
   2   7   5      322.54      316.00      3.37 o 
   3   7   5       60.90       64.99      0.89 o 
   4   7   5      459.53      472.10      5.25 o 
   5   7   5        0.07        0.24      0.19 o 
   6   7   5        5.58        5.75      0.35 o 
   7   7   5        0.57        0.04      0.39 o 
   8   7   5        6.45        6.35      0.71 o 
  -5   8   5        7.55        6.91      1.47 o 
  -4   8   5       42.60       43.19      1.22 o 
  -3   8   5        4.01        3.52      0.30 o 
  -2   8   5      538.18      543.71      6.64 o 
  -1   8   5      314.99      326.91      3.77 o 
   0   8   5       34.81       35.69      0.58 o 
   1   8   5        9.84       12.10      0.47 o 
   2   8   5      198.31      186.15      2.26 o 
   3   8   5        7.03        7.03      0.28 o 
   4   8   5       49.08       46.96      0.76 o 
   5   8   5        0.00        0.60      0.26 o 
   6   8   5        0.86        1.04      0.26 o 
   7   8   5       13.71       13.81      0.75 o 
   8   8   5       18.01       18.60      1.35 o 
  -4   9   5        3.61        3.55      0.71 o 
  -3   9   5      244.70      264.67      6.55 o 
  -2   9   5        3.13        3.35      0.30 o 
  -1   9   5       72.82       75.07      1.39 o 
   0   9   5       15.81       15.37      0.45 o 
   1   9   5       58.54       53.88      0.91 o 
   2   9   5        1.97        2.38      0.61 o 
   3   9   5      119.81      122.09      1.96 o 
   4   9   5       12.36       12.03      0.40 o 
   5   9   5       11.63       11.12      0.42 o 
   6   9   5      159.50      171.27      3.06 o 
   7   9   5       46.11       47.32      1.58 o 
   8   9   5        8.70        7.41      0.70 o 
  -4  10   5       88.19       92.30      3.34 o 
  -3  10   5       43.13       42.83      1.72 o 
  -2  10   5        3.84        4.82      0.77 o 
  -1  10   5        5.59        5.84      0.49 o 
   0  10   5        0.63        0.18      0.24 o 
   1  10   5      252.84      241.49      8.47 o 
   2  10   5        1.22        0.70      0.29 o 
   3  10   5      129.61      127.33      2.54 o 
   4  10   5      356.43      381.93      5.93 o 
   5  10   5       39.39       42.39      1.03 o 
   6  10   5        0.73        0.63      0.42 o 
   7  10   5        3.61        1.97      0.50 o 
   8  10   5        2.54        2.47      0.97 o 
  -3  11   5       50.68       52.16      2.32 o 
  -2  11   5      136.07      147.10      3.74 o 
  -1  11   5       77.33       78.39      2.30 o 
   0  11   5        5.19        4.05      0.56 o 
   1  11   5       10.83        8.69      0.53 o 
   2  11   5       24.54       23.75      0.73 o 
   3  11   5       40.14       37.97      1.12 o 
   4  11   5        2.82        2.00      0.39 o 
   5  11   5        5.39        5.47      0.53 o 
   6  11   5        3.39        3.36      1.21 o 
   7  11   5        0.01       -0.98      0.71 o 
  -1  12   5       72.08       81.56      2.46 o 
   0  12   5        0.46        2.11      0.77 o 
   1  12   5       11.81       13.15      0.94 o 
   2  12   5        1.98        3.04      0.90 o 
   3  12   5       25.27       27.59      1.02 o 
   4  12   5        3.16        3.11      0.51 o 
   5  12   5       76.55       74.27      2.21 o 
   6  12   5      114.35      115.59      3.19 o 
   7  12   5       48.83       49.71      3.86 o 
   0  13   5        3.51        2.65      0.62 o 
   1  13   5       51.55       46.70      1.87 o 
   2  13   5        4.02        5.20      0.87 o 
   3  13   5       98.28      102.08      3.23 o 
   4  13   5       64.41       59.06      3.03 o 
   5  13   5        4.17        3.21      0.93 o 
   6  13   5       32.36       32.72      2.59 o 
  -4  -8   6        0.11        0.11      0.59 o 
  -3  -8   6        0.92        0.96      0.66 o 
  -2  -8   6        4.11        3.53      0.59 o 
  -1  -8   6        7.66        6.38      0.60 o 
  -6  -7   6       37.49       34.69      1.29 o 
  -5  -7   6        0.47        1.05      0.86 o 
  -4  -7   6        6.14        5.51      0.60 o 
  -3  -7   6       13.23       14.23      0.69 o 
  -2  -7   6       36.57       36.16      1.13 o 
  -1  -7   6       36.17       36.75      1.32 o 
   0  -7   6      179.31      187.66      4.31 o 
   1  -7   6        9.00        9.92      1.21 o 
  -7  -6   6       15.37       10.78      1.13 o 
  -6  -6   6       28.25       29.07      1.02 o 
  -5  -6   6      197.82      202.76      3.67 o 
  -4  -6   6        6.90        5.79      0.53 o 
  -3  -6   6        0.12       -0.50      0.35 o 
  -2  -6   6       37.13       37.21      2.01 o 
  -1  -6   6       14.18       14.49      0.57 o 
   0  -6   6      221.56      238.93      4.83 o 
   1  -6   6        3.36        2.79      0.47 o 
   2  -6   6       16.26       16.11      1.37 o 
  -7  -5   6       14.66       17.90      0.84 o 
  -6  -5   6       40.07       40.72      1.13 o 
  -5  -5   6      383.22      377.72      6.40 o 
  -4  -5   6       19.82       14.35      0.54 o 
  -3  -5   6       34.36       30.56      0.82 o 
  -2  -5   6       31.57       24.31      1.14 o 
  -1  -5   6        2.36        3.04      0.31 o 
   0  -5   6        0.58        1.44      1.07 o 
   1  -5   6       42.55       45.66      1.07 o 
   2  -5   6       26.57       25.18      0.89 o 
   3  -5   6        8.30        8.85      0.69 o 
  -7  -4   6       75.84       82.46      2.14 o 
  -6  -4   6       23.83       25.19      1.98 o 
  -5  -4   6      197.13      201.31      3.20 o 
  -4  -4   6       82.87       81.15      1.42 o 
  -3  -4   6       84.66       79.65      1.41 o 
  -2  -4   6        2.98        3.68      0.26 o 
  -1  -4   6        3.09        2.13      0.22 o 
   0  -4   6      736.99      718.63      8.80 o 
   1  -4   6       66.33       61.25      1.13 o 
   2  -4   6        0.40        0.24      0.31 o 
   3  -4   6        9.62       10.74      1.85 o 
   4  -4   6        7.29        6.02      0.50 o 
  -8  -3   6        4.64        3.02      0.58 o 
  -7  -3   6       23.60       22.26      0.87 o 
  -6  -3   6      107.92      109.19      2.11 o 
  -5  -3   6      153.38      164.09      2.37 o 
  -4  -3   6       83.95       92.09      1.93 o 
  -3  -3   6      104.07       98.48      1.67 o 
  -2  -3   6       53.48       48.92      0.79 o 
  -1  -3   6      161.75      144.47      1.66 o 
   0  -3   6       46.78       56.06      0.82 o 
   1  -3   6      369.79      382.63      4.55 o 
   2  -3   6       60.02       53.73      0.84 o 
   3  -3   6        0.53        0.24      0.48 o 
   4  -3   6       39.43       44.12      1.08 o 
   5  -3   6        0.03       -0.47      0.79 o 
  -8  -2   6       10.50        6.93      0.83 o 
  -7  -2   6        0.06       -0.55      0.36 o 
  -6  -2   6       49.53       51.71      1.08 o 
  -5  -2   6      242.92      244.17      3.05 o 
  -4  -2   6      225.92      215.22      2.59 o 
  -3  -2   6        3.72        2.59      0.23 o 
  -2  -2   6      100.10      101.09      1.80 o 
  -1  -2   6        1.35        1.60      0.31 o 
   0  -2   6       29.79       30.31      0.48 o 
   1  -2   6        0.22        0.22      0.16 o 
   2  -2   6      346.86      362.41      3.84 o 
   3  -2   6       64.54       68.49      1.01 o 
   4  -2   6       24.37       24.05      1.76 o 
   5  -2   6       25.92       22.91      1.39 o 
   6  -2   6       51.37       54.11      2.76 o 
  -8  -1   6       60.27       57.75      1.98 o 
  -7  -1   6       10.26        8.48      0.51 o 
  -6  -1   6      488.92      501.53      6.70 o 
  -5  -1   6       13.96       12.35      0.39 o 
  -4  -1   6      843.38      843.02      8.09 o 
  -3  -1   6        5.47        6.35      0.30 o 
  -2  -1   6      263.01      273.13      3.01 o 
  -1  -1   6       78.22       83.33      1.17 o 
   0  -1   6       11.48       10.46      0.34 o 
   1  -1   6      186.14      184.81      1.97 o 
   2  -1   6      227.86      231.57      2.29 o 
   3  -1   6      166.63      167.40      1.87 o 
   4  -1   6        1.73        1.45      0.23 o 
   5  -1   6       72.49       80.85      1.85 o 
   6  -1   6       31.62       30.36      2.63 o 
  -8   0   6        0.13        1.12      0.63 o 
  -7   0   6        2.40        1.91      0.56 o 
  -6   0   6        9.55       11.32      0.46 o 
  -5   0   6        6.39        5.87      0.35 o 
  -4   0   6      461.71      475.71      4.86 o 
  -3   0   6       55.29       55.31      0.71 o 
  -2   0   6      827.40      800.17      7.79 o 
  -1   0   6       30.33       28.41      0.42 o 
   0   0   6      787.42      854.11      8.55 o 
   1   0   6      363.44      365.07      3.48 o 
   2   0   6      209.34      218.34      3.71 o 
   3   0   6       19.56       19.08      0.32 o 
   4   0   6        3.19        3.42      0.17 o 
   5   0   6       51.13       50.83      1.11 o 
   6   0   6        8.67        9.16      2.05 o 
   7   0   6       93.48      104.24      4.44 o 
  -8   1   6        8.11        4.83      0.63 o 
  -7   1   6        4.61        4.55      0.52 o 
  -6   1   6        5.92        3.62      0.32 o 
  -5   1   6       17.80       14.75      0.42 o 
  -4   1   6       60.64       60.85      0.86 o 
  -3   1   6        7.86        8.05      0.23 o 
  -2   1   6        4.08        4.25      0.16 o 
  -1   1   6       70.15       78.24      0.90 o 
   0   1   6      249.39      283.77      2.99 o 
   1   1   6      399.63      404.80      4.16 o 
   2   1   6       60.33       52.53      0.60 o 
   3   1   6       75.25       77.27      0.89 o 
   4   1   6        7.33        7.09      0.24 o 
   5   1   6        0.69        1.44      0.27 o 
   6   1   6        0.61        0.76      0.46 o 
   7   1   6        6.33        7.10      1.56 o 
  -8   2   6        4.73        7.12      0.66 o 
  -7   2   6       26.71       22.73      0.94 o 
  -6   2   6       49.53       46.99      0.99 o 
  -5   2   6       58.97       53.84      0.92 o 
  -4   2   6        0.59        0.47      0.20 o 
  -3   2   6       16.48       16.63      0.82 o 
  -2   2   6        0.00        1.48      0.14 o 
  -1   2   6        0.01        0.42      0.13 o 
   0   2   6      171.06      161.51      1.70 o 
   1   2   6        3.70        2.51      0.22 o 
   2   2   6      147.11      147.67      1.68 o 
   3   2   6      319.19      319.85      3.32 o 
   4   2   6       70.17       63.29      0.87 o 
   5   2   6       97.30      102.89      1.28 o 
   6   2   6       47.76       45.13      1.47 o 
   7   2   6        7.90        2.37      0.53 o 
  -7   3   6        0.01       -0.48      0.40 o 
  -6   3   6        0.00       -0.02      0.23 o 
  -5   3   6      177.83      164.05      2.53 o 
  -4   3   6       52.44       54.27      0.99 o 
  -3   3   6       41.38       51.20      0.65 o 
  -2   3   6      393.22      384.11      3.68 o 
  -1   3   6      223.87      219.56      2.15 o 
   0   3   6      150.75      195.32      1.98 o 
   1   3   6      135.94      144.13      1.61 o 
   2   3   6        0.90        1.01      0.12 o 
   3   3   6      107.21       99.74      1.03 o 
   4   3   6       90.80       90.33      1.01 o 
   5   3   6        2.21        1.74      0.32 o 
   6   3   6       11.64       12.42      0.61 o 
   7   3   6       27.89       28.98      1.31 o 
   8   3   6        0.31       -1.00      1.38 o 
  -7   4   6       16.93       18.06      0.90 o 
  -6   4   6       10.33       12.48      0.66 o 
  -5   4   6       31.21       38.20      1.41 o 
  -4   4   6      176.01      166.82      2.01 o 
  -3   4   6      216.87      233.13      2.33 o 
  -2   4   6       28.34       26.75      0.40 o 
  -1   4   6     1067.98     1143.48     10.93 o 
   0   4   6      121.45      124.25      1.36 o 
   1   4   6      109.64      127.58      1.43 o 
   2   4   6     1611.52     1625.70     17.37 o 
   3   4   6        9.62       10.77      0.37 o 
   4   4   6      148.17      161.71      1.60 o 
   5   4   6       32.42       32.31      0.53 o 
   6   4   6        0.26        0.13      0.22 o 
   7   4   6        0.48        0.80      0.45 o 
   8   4   6        0.09        0.44      0.66 o 
  -7   5   6        2.93        3.26      0.55 o 
  -6   5   6        0.70        0.32      0.44 o 
  -5   5   6      185.51      172.36      2.80 o 
  -4   5   6       68.00       61.14      0.95 o 
  -3   5   6       26.23       26.50      0.66 o 
  -2   5   6      209.73      207.93      2.16 o 
  -1   5   6      125.51      125.59      1.37 o 
   0   5   6      543.58      521.39      4.88 o 
   1   5   6     1571.38     1576.64     16.74 o 
   2   5   6        1.85        0.67      0.13 o 
   3   5   6      364.12      345.60      3.43 o 
   4   5   6      175.50      188.80      2.06 o 
   5   5   6      378.25      377.12      4.22 o 
   6   5   6       36.97       36.03      0.83 o 
   7   5   6       97.93       94.88      2.56 o 
   8   5   6       18.27       16.93      1.36 o 
  -6   6   6        0.61        1.18      0.43 o 
  -5   6   6       33.51       31.20      1.72 o 
  -4   6   6       79.72       75.01      1.07 o 
  -3   6   6       31.77       27.77      0.54 o 
  -2   6   6      164.05      161.62      1.71 o 
  -1   6   6      110.12      119.54      1.25 o 
   0   6   6        7.41        7.69      0.23 o 
   1   6   6        0.01        0.62      0.23 o 
   2   6   6      169.55      195.83      3.05 o 
   3   6   6       29.04       33.97      0.52 o 
   4   6   6       12.48       15.30      0.46 o 
   5   6   6        9.01        9.94      0.58 o 
   6   6   6       82.93       85.23      1.53 o 
   7   6   6        2.42        1.85      0.29 o 
   8   6   6        2.99        2.67      1.56 o 
  -6   7   6        9.01        9.51      0.99 o 
  -5   7   6       23.00       23.74      1.25 o 
  -4   7   6       61.86       63.89      3.39 o 
  -3   7   6       32.07       28.61      0.52 o 
  -2   7   6      417.07      442.06      4.65 o 
  -1   7   6       25.62       30.52      0.56 o 
   0   7   6       12.71        9.52      0.52 o 
   1   7   6      291.27      299.44      3.97 o 
   2   7   6       93.68       98.85      1.10 o 
   3   7   6       15.21       14.96      0.30 o 
   4   7   6       24.09       29.21      0.51 o 
   5   7   6       48.18       49.14      0.97 o 
   6   7   6        0.00        0.33      0.23 o 
   7   7   6       23.29       26.53      1.20 o 
   8   7   6       76.89       76.63      3.33 o 
  -5   8   6       45.76       52.21      2.03 o 
  -4   8   6       13.24       15.56      0.64 o 
  -3   8   6      234.97      243.70      5.15 o 
  -2   8   6      544.54      557.83      6.39 o 
  -1   8   6      106.07      111.16      1.37 o 
   0   8   6      829.48      854.73      8.96 o 
   1   8   6        2.28        2.97      0.20 o 
   2   8   6      508.39      504.13      5.22 o 
   3   8   6      214.42      213.94      2.83 o 
   4   8   6      234.27      238.81      4.93 o 
   5   8   6       12.76       13.05      0.69 o 
   6   8   6       26.45       26.78      0.79 o 
   7   8   6       37.25       39.69      1.96 o 
   8   8   6       21.12       23.34      1.73 o 
  -4   9   6       35.31       36.24      1.56 o 
  -3   9   6       32.32       32.37      1.20 o 
  -2   9   6        2.75        2.95      0.29 o 
  -1   9   6       32.39       31.80      0.76 o 
   0   9   6      356.55      362.18      4.67 o 
   1   9   6       17.04       17.09      1.08 o 
   2   9   6      405.75      419.48      5.39 o 
   3   9   6      142.29      147.07      2.51 o 
   4   9   6        4.12        4.86      0.65 o 
   5   9   6       92.60      100.41      2.47 o 
   6   9   6        4.93        4.29      0.45 o 
   7   9   6       10.46       10.26      1.99 o 
   8   9   6       31.37       33.38      1.48 o 
  -4  10   6       11.71       10.84      2.41 o 
  -3  10   6        9.38        9.63      0.91 o 
  -2  10   6        0.04       -0.40      0.44 o 
  -1  10   6        3.77        2.92      0.32 o 
   0  10   6        8.09        7.72      0.85 o 
   1  10   6       47.41       46.08      1.02 o 
   2  10   6       58.29       56.18      1.13 o 
   3  10   6       31.92       31.37      0.84 o 
   4  10   6        5.61        3.60      0.34 o 
   5  10   6       43.60       42.49      0.98 o 
   6  10   6        1.17        1.30      1.23 o 
   7  10   6       39.11       39.05      1.62 o 
   8  10   6       22.65       22.68      1.27 o 
  -3  11   6        0.06        0.67      0.89 o 
  -2  11   6       78.68       79.77      2.50 o 
  -1  11   6       59.33       54.77      1.73 o 
   0  11   6      153.32      151.75      3.72 o 
   1  11   6       38.84       41.32      3.23 o 
   2  11   6       32.79       32.48      1.18 o 
   3  11   6       20.60       20.60      0.92 o 
   4  11   6      115.35      113.27      2.17 o 
   5  11   6        0.22        0.34      0.42 o 
   6  11   6        0.86        0.70      0.59 o 
   7  11   6       67.42       68.89      2.51 o 
  -2  12   6       14.26       12.34      1.09 o 
  -1  12   6       56.13       58.80      2.16 o 
   0  12   6        3.97        4.21      0.94 o 
   1  12   6        1.97        2.02      0.60 o 
   2  12   6       10.04        7.43      0.67 o 
   3  12   6        2.57        4.83      0.60 o 
   4  12   6       27.64       23.98      0.87 o 
   5  12   6       39.58       39.30      1.39 o 
   6  12   6        6.90        4.75      0.92 o 
   7  12   6       76.36       72.79      2.82 o 
   0  13   6       10.33        8.42      0.93 o 
   1  13   6        0.04        0.07      0.30 o 
   2  13   6       92.11       91.07      3.18 o 
   3  13   6        0.02        0.29      0.87 o 
   4  13   6        0.25        0.51      0.52 o 
   5  13   6        1.70        1.08      0.51 o 
   6  13   6       28.40       24.22      1.17 o 
   3  14   6       39.51       40.72      2.26 o 
  -5  -7   7        5.82        4.68      0.63 o 
  -4  -7   7       10.23        5.94      0.58 o 
  -3  -7   7       43.78       47.37      2.06 o 
  -2  -7   7       10.53       11.81      0.83 o 
  -1  -7   7        4.62        6.11      1.48 o 
  -6  -6   7       45.36       43.06      1.83 o 
  -5  -6   7        7.07        5.72      0.56 o 
  -4  -6   7       12.53       13.34      0.70 o 
  -3  -6   7        0.01        0.20      0.39 o 
  -2  -6   7       75.55       78.55      1.82 o 
  -1  -6   7       43.35       45.96      1.37 o 
   0  -6   7        7.75        4.70      0.53 o 
   1  -6   7        4.27        3.97      0.59 o 
  -6  -5   7       16.72       17.73      2.90 o 
  -5  -5   7       69.42       65.10      1.67 o 
  -4  -5   7       14.26       12.71      1.11 o 
  -3  -5   7       37.77       37.33      2.55 o 
  -2  -5   7       83.20       84.23      3.18 o 
  -1  -5   7       35.77       32.88      1.44 o 
   0  -5   7      171.42      177.55      6.93 o 
   1  -5   7        0.38       -0.01      0.58 o 
   2  -5   7        8.89        8.60      0.80 o 
  -7  -4   7        1.26        2.71      0.56 o 
  -6  -4   7        1.59        0.44      0.42 o 
  -5  -4   7        9.76       12.67      0.66 o 
  -4  -4   7        3.39        2.32      0.40 o 
  -3  -4   7       46.63       43.57      1.06 o 
  -2  -4   7       31.42       26.49      1.35 o 
  -1  -4   7      284.38      282.54      3.72 o 
   0  -4   7       13.76       16.43      1.29 o 
   1  -4   7      431.55      441.43     10.08 o 
   2  -4   7       49.06       52.05      1.40 o 
   3  -4   7       83.65       89.51      2.32 o 
  -7  -3   7       23.09       18.48      0.88 o 
  -6  -3   7        1.58        1.29      0.39 o 
  -5  -3   7      285.17      283.14      4.19 o 
  -4  -3   7      164.72      158.16      2.70 o 
  -3  -3   7       21.93       14.16      0.97 o 
  -2  -3   7        0.16        0.47      0.22 o 
  -1  -3   7       23.83       22.91      0.45 o 
   0  -3   7       83.67       78.90      1.26 o 
   1  -3   7       30.89       30.59      0.63 o 
   2  -3   7       17.78       17.24      1.43 o 
   3  -3   7       10.05        7.38      1.09 o 
   4  -3   7        1.70        3.02      0.88 o 
  -7  -2   7      109.10      111.87      2.73 o 
  -6  -2   7       36.76       39.23      1.06 o 
  -5  -2   7        2.78        3.37      0.30 o 
  -4  -2   7      321.95      333.42      4.76 o 
  -3  -2   7       63.16       61.50      1.02 o 
  -2  -2   7        3.36        5.37      0.26 o 
  -1  -2   7      124.46      129.27      1.61 o 
   0  -2   7        0.65        1.55      0.15 o 
   1  -2   7       49.46       56.65      0.95 o 
   2  -2   7        0.93        1.01      0.18 o 
   3  -2   7        4.77        4.44      0.48 o 
   4  -2   7        1.98        2.08      0.44 o 
   5  -2   7       43.96       44.67      2.40 o 
  -7  -1   7       22.90       21.20      0.97 o 
  -6  -1   7       63.93       65.68      1.31 o 
  -5  -1   7        2.62        1.95      0.25 o 
  -4  -1   7       29.03       27.64      0.76 o 
  -3  -1   7       39.69       37.36      0.65 o 
  -2  -1   7       89.74       95.24      1.19 o 
  -1  -1   7       70.76       71.63      0.86 o 
   0  -1   7        1.70        1.58      0.21 o 
   1  -1   7      299.57      305.82      3.48 o 
   2  -1   7       12.21       11.87      0.29 o 
   3  -1   7       74.05       70.92      1.32 o 
   4  -1   7       43.08       45.57      1.07 o 
   5  -1   7        2.57        2.95      0.53 o 
   6  -1   7        0.01       -1.70      1.13 o 
  -7   0   7        6.19        5.01      0.44 o 
  -6   0   7       84.17       86.37      1.62 o 
  -5   0   7       62.94       59.45      1.68 o 
  -4   0   7      135.64      137.16      1.75 o 
  -3   0   7       30.25       29.15      0.49 o 
  -2   0   7       70.46       68.77      0.92 o 
  -1   0   7       19.91       20.06      0.35 o 
   0   0   7      146.55      148.36      1.63 o 
   1   0   7       52.70       59.58      0.65 o 
   2   0   7      551.85      533.32      5.26 o 
   3   0   7      373.59      369.07      4.08 o 
   4   0   7       66.17       68.54      1.13 o 
   5   0   7       86.00       90.66      1.92 o 
   6   0   7       69.28       65.14      2.90 o 
  -7   1   7        7.58        7.96      0.55 o 
  -6   1   7        2.22        2.83      0.41 o 
  -5   1   7       34.22       29.95      0.68 o 
  -4   1   7     1000.36     1010.19     11.69 o 
  -3   1   7      112.05      107.30      1.31 o 
  -2   1   7       10.08        7.74      0.23 o 
  -1   1   7        3.11        3.47      0.18 o 
   0   1   7       49.11       47.28      0.68 o 
   1   1   7       49.25       54.63      0.79 o 
   2   1   7        2.83        2.39      0.14 o 
   3   1   7       74.13       74.96      0.93 o 
   4   1   7       58.64       59.20      0.83 o 
   5   1   7        0.72        0.46      0.36 o 
   6   1   7       35.63       36.93      1.50 o 
  -7   2   7        2.38        0.97      0.72 o 
  -6   2   7       84.94       76.12      1.48 o 
  -5   2   7        3.76        2.85      0.41 o 
  -4   2   7       24.15       21.96      0.55 o 
  -3   2   7      217.04      224.83      2.85 o 
  -2   2   7       54.53       54.30      0.74 o 
  -1   2   7        0.40        1.70      0.37 o 
   0   2   7        6.64        5.87      0.19 o 
   1   2   7       32.15       33.38      0.56 o 
   2   2   7        3.77        6.32      0.24 o 
   3   2   7      768.12      768.10     10.21 o 
   4   2   7      141.31      147.34      1.79 o 
   5   2   7       42.20       43.47      0.81 o 
   6   2   7        0.30        0.79      0.36 o 
   7   2   7        0.27       -0.25      0.86 o 
  -7   3   7        0.84        0.35      0.45 o 
  -6   3   7      196.76      195.20      3.18 o 
  -5   3   7       22.11       18.54      0.52 o 
  -4   3   7       24.42       21.41      0.48 o 
  -3   3   7      108.47      117.04      1.36 o 
  -2   3   7      503.31      495.28      4.78 o 
  -1   3   7       51.45       53.04      0.63 o 
   0   3   7        3.43        4.46      0.15 o 
   1   3   7      306.23      353.07      3.92 o 
   2   3   7      998.97      986.35      9.93 o 
   3   3   7      141.86      137.19      1.41 o 
   4   3   7        3.44        2.64      0.18 o 
   5   3   7        0.47        0.74      0.30 o 
   6   3   7       76.73       80.23      1.95 o 
   7   3   7       60.99       60.33      2.70 o 
  -7   4   7       13.09       10.83      0.78 o 
  -6   4   7       10.49       12.22      0.68 o 
  -5   4   7        6.94        4.20      0.31 o 
  -4   4   7      344.07      335.99      4.02 o 
  -3   4   7      197.92      204.17      2.25 o 
  -2   4   7        5.12        5.31      0.37 o 
  -1   4   7       90.70       96.76      1.43 o 
   0   4   7       71.89       83.97      1.01 o 
   1   4   7        0.17       -0.18      0.14 o 
   2   4   7        2.85        2.70      0.16 o 
   3   4   7        4.88        3.38      0.20 o 
   4   4   7      105.86      116.51      1.33 o 
   5   4   7        5.64        5.80      0.23 o 
   6   4   7       71.08       69.73      1.26 o 
   7   4   7        1.65        0.07      1.09 o 
  -6   5   7        0.55       -0.29      0.43 o 
  -5   5   7       26.96       30.92      0.77 o 
  -4   5   7       39.48       29.89      0.59 o 
  -3   5   7       14.25       16.12      0.35 o 
  -2   5   7        8.44        7.99      0.23 o 
  -1   5   7      127.53      128.98      1.43 o 
   0   5   7        0.16        0.35      0.13 o 
   1   5   7       22.86       24.67      0.42 o 
   2   5   7        1.97        1.79      0.14 o 
   3   5   7      182.63      194.08      2.08 o 
   4   5   7      330.02      321.99      3.40 o 
   5   5   7        0.16        0.19      0.19 o 
   6   5   7       25.48       24.26      0.67 o 
   7   5   7       10.25       10.08      0.80 o 
   8   5   7       15.41       10.62      1.09 o 
  -6   6   7       15.98       12.48      0.76 o 
  -5   6   7        9.75        8.58      0.50 o 
  -4   6   7       39.32       39.63      0.78 o 
  -3   6   7       72.75       68.27      1.04 o 
  -2   6   7       32.86       37.46      0.60 o 
  -1   6   7       89.98       97.76      1.16 o 
   0   6   7       72.89       79.58      0.95 o 
   1   6   7      155.70      149.47      1.63 o 
   2   6   7       66.90       60.67      0.74 o 
   3   6   7      212.35      218.08      2.33 o 
   4   6   7      249.77      264.40      3.18 o 
   5   6   7       26.93       25.59      0.58 o 
   6   6   7        1.08        2.17      0.36 o 
   7   6   7       16.48       16.05      0.77 o 
   8   6   7        2.41        1.22      1.14 o 
  -6   7   7       19.41       21.68      1.05 o 
  -5   7   7       14.42       13.08      0.74 o 
  -4   7   7        0.22        1.73      0.57 o 
  -3   7   7        0.05        0.22      0.22 o 
  -2   7   7        4.87        4.41      0.26 o 
  -1   7   7      109.23      101.79      1.24 o 
   0   7   7       10.17       12.26      0.29 o 
   1   7   7       55.34       50.75      0.65 o 
   2   7   7      215.71      218.04      2.27 o 
   3   7   7       15.20       16.69      0.39 o 
   4   7   7       94.88      100.63      1.43 o 
   5   7   7        0.65        0.11      0.22 o 
   6   7   7       34.69       38.54      1.28 o 
   7   7   7       12.21       12.70      1.15 o 
   8   7   7        9.27        7.44      0.94 o 
  -5   8   7       56.80       65.42      2.05 o 
  -4   8   7       36.89       32.00      1.87 o 
  -3   8   7       82.40       79.50      1.43 o 
  -2   8   7        8.66        9.30      0.33 o 
  -1   8   7       15.37       14.99      0.43 o 
   0   8   7       24.61       24.45      0.48 o 
   1   8   7       24.11       25.86      0.44 o 
   2   8   7       43.35       39.19      0.63 o 
   3   8   7       55.45       50.27      0.78 o 
   4   8   7        3.75        4.35      0.50 o 
   5   8   7        0.05       -0.12      0.37 o 
   6   8   7       75.99       80.99      2.12 o 
   7   8   7       17.93       18.44      0.91 o 
   8   8   7       70.81       73.51      3.14 o 
  -4   9   7        2.13        1.75      0.70 o 
  -3   9   7        2.74        2.68      0.62 o 
  -2   9   7       61.77       63.71      1.39 o 
  -1   9   7      217.93      219.25      4.81 o 
   0   9   7      120.01      116.86      1.74 o 
   1   9   7      487.89      487.55      5.68 o 
   2   9   7       19.53       16.78      0.42 o 
   3   9   7      246.57      250.07      3.75 o 
   4   9   7      174.75      176.31      2.89 o 
   5   9   7      133.22      129.17      2.25 o 
   6   9   7      142.54      148.02      3.47 o 
   7   9   7        2.43        2.68      0.57 o 
   8   9   7       44.07       43.16      1.83 o 
  -4  10   7       44.00       42.24      3.84 o 
  -3  10   7       22.00       21.67      1.01 o 
  -2  10   7        7.82        6.81      0.81 o 
  -1  10   7        0.00       -0.12      0.33 o 
   0  10   7       63.94       64.08      1.33 o 
   1  10   7        9.87       10.10      0.78 o 
   2  10   7       94.41       97.11      1.85 o 
   3  10   7        2.57        1.34      0.32 o 
   4  10   7       83.84       83.39      3.71 o 
   5  10   7      100.69      108.21      2.38 o 
   6  10   7       31.28       33.09      1.28 o 
   7  10   7       29.40       26.87      2.44 o 
  -3  11   7        2.38        2.92      0.78 o 
  -2  11   7        6.55        6.81      0.93 o 
  -1  11   7        0.45        0.86      0.49 o 
   0  11   7       71.68       72.72      1.75 o 
   1  11   7       30.18       27.15      1.43 o 
   2  11   7       35.50       33.31      1.03 o 
   3  11   7       21.42       21.62      0.85 o 
   4  11   7       27.94       27.97      0.85 o 
   5  11   7       30.71       30.33      1.07 o 
   6  11   7       36.64       37.66      1.36 o 
   7  11   7        3.22        3.19      0.61 o 
  -2  12   7      184.95      204.89      6.21 o 
  -1  12   7        0.13       -0.18      0.55 o 
   0  12   7       24.53       28.55      2.12 o 
   1  12   7       32.80       33.41      1.23 o 
   2  12   7      129.47      131.10      2.85 o 
   3  12   7        2.07        2.24      0.50 o 
   4  12   7       48.38       51.68      1.31 o 
   5  12   7       21.89       22.24      2.01 o 
   6  12   7        6.75        4.72      0.62 o 
   0  13   7       29.79       33.63      1.56 o 
   1  13   7       58.20       62.18      3.76 o 
   2  13   7        0.03        0.23      0.52 o 
   3  13   7        0.58        0.58      0.53 o 
   4  13   7       44.25       45.94      2.02 o 
   5  13   7        3.87        2.22      0.61 o 
   2  14   7        6.23        8.53      0.99 o 
   3  14   7        4.62        4.06      0.66 o 
  -4  -6   8       10.25        9.06      0.78 o 
  -3  -6   8        4.43        2.77      0.71 o 
  -2  -6   8       31.59       32.35      1.61 o 
  -1  -6   8        9.73        7.68      0.72 o 
   0  -6   8        0.14       -0.78      0.92 o 
  -5  -5   8       52.21       48.28      1.47 o 
  -4  -5   8      119.92      127.39      2.97 o 
  -3  -5   8       46.71       41.52      1.43 o 
  -2  -5   8       30.47       29.65      3.05 o 
  -1  -5   8       56.58       57.59      1.77 o 
   0  -5   8       46.06       45.10      1.54 o 
   1  -5   8       27.85       24.44      1.27 o 
  -6  -4   8       53.06       49.57      1.92 o 
  -5  -4   8       38.84       33.65      1.11 o 
  -4  -4   8        1.95        1.85      0.44 o 
  -3  -4   8       31.22       32.51      0.92 o 
  -2  -4   8       18.24       19.00      0.69 o 
  -1  -4   8        2.66        1.05      0.32 o 
   0  -4   8       28.96       29.63      0.99 o 
   1  -4   8       44.95       45.81      1.49 o 
   2  -4   8        3.44        3.29      0.56 o 
  -7  -3   8        0.88        0.87      0.55 o 
  -6  -3   8        3.00        1.49      0.46 o 
  -5  -3   8       36.20       39.59      1.11 o 
  -4  -3   8       42.74       34.18      0.87 o 
  -3  -3   8      128.36      106.32      1.87 o 
  -2  -3   8       12.70        8.71      0.41 o 
  -1  -3   8      111.28      101.09      2.25 o 
   0  -3   8       11.70        8.99      0.39 o 
   1  -3   8       13.64       12.83      0.55 o 
   2  -3   8        0.10        0.22      0.80 o 
   3  -3   8       10.68        9.22      0.99 o 
  -7  -2   8       13.78       14.17      0.84 o 
  -6  -2   8        3.25        3.69      0.57 o 
  -5  -2   8        6.31        6.45      0.53 o 
  -4  -2   8      112.91      116.11      2.00 o 
  -3  -2   8        3.34        4.69      0.93 o 
  -2  -2   8       47.31       47.49      1.20 o 
  -1  -2   8       21.75       26.52      0.51 o 
   0  -2   8       16.54       15.30      0.39 o 
   1  -2   8      145.58      135.76      1.87 o 
   2  -2   8       77.15       83.23      1.51 o 
   3  -2   8       84.37       85.43      2.09 o 
   4  -2   8        7.18        8.48      0.77 o 
  -7  -1   8        2.21        1.37      0.51 o 
  -6  -1   8        3.42        3.37      0.46 o 
  -5  -1   8      193.69      191.41      3.27 o 
  -4  -1   8       59.51       63.87      1.05 o 
  -3  -1   8        0.04       -0.13      0.25 o 
  -2  -1   8        0.03        0.10      0.16 o 
  -1  -1   8       36.83       25.09      0.46 o 
   0  -1   8        1.60        0.96      0.13 o 
   1  -1   8       64.97       57.16      0.77 o 
   2  -1   8      125.37      132.82      1.91 o 
   3  -1   8        0.17        0.44      0.32 o 
   4  -1   8        4.99        3.66      1.03 o 
   5  -1   8        2.43        2.92      2.28 o 
  -7   0   8       25.60       21.85      1.03 o 
  -6   0   8        4.77        6.09      0.50 o 
  -5   0   8        8.02        7.64      0.41 o 
  -4   0   8        9.61       11.01      0.77 o 
  -3   0   8      570.69      586.41      7.44 o 
  -2   0   8       36.16       37.67      1.20 o 
  -1   0   8      141.31      144.75      1.80 o 
   0   0   8       42.96       55.03      1.20 o 
   1   0   8       14.31       13.07      0.34 o 
   2   0   8        0.40        0.41      0.31 o 
   3   0   8      117.92      115.66      3.19 o 
   4   0   8       15.57       18.53      0.71 o 
   5   0   8       47.63       48.58      1.82 o 
  -7   1   8      134.99      137.67      3.73 o 
  -6   1   8        4.24        4.20      0.63 o 
  -5   1   8      691.03      735.51     11.07 o 
  -4   1   8       33.18       33.33      1.29 o 
  -3   1   8     1014.90     1035.89     12.01 o 
  -2   1   8       96.20       97.13      1.22 o 
  -1   1   8      104.99      101.34      1.31 o 
   0   1   8      305.87      310.22      3.41 o 
   1   1   8        1.51        2.08      0.34 o 
   2   1   8       13.50       15.52      0.36 o 
   3   1   8       26.59       25.92      0.53 o 
   4   1   8       57.04       61.65      1.29 o 
   5   1   8        0.36        0.86      1.45 o 
   6   1   8        0.11        0.50      0.53 o 
  -7   2   8      117.24      126.77      3.47 o 
  -6   2   8       42.84       39.70      0.98 o 
  -5   2   8      127.07      130.97      3.26 o 
  -4   2   8       62.50       60.83      1.26 o 
  -3   2   8      488.21      494.42      6.26 o 
  -2   2   8      218.39      220.12      2.57 o 
  -1   2   8      306.26      303.05      3.37 o 
   0   2   8      468.24      485.72      5.14 o 
   1   2   8      113.87      113.31      2.02 o 
   2   2   8      251.10      255.33      2.95 o 
   3   2   8      208.59      209.42      2.33 o 
   4   2   8       33.82       33.05      0.65 o 
   5   2   8        0.26       -0.05      0.27 o 
   6   2   8        2.43        2.55      0.56 o 
  -7   3   8       20.18       18.87      1.12 o 
  -6   3   8       18.14       15.36      0.62 o 
  -5   3   8        1.04        1.16      0.34 o 
  -4   3   8       91.57       90.17      1.38 o 
  -3   3   8       83.17       76.51      1.37 o 
  -2   3   8      359.13      358.41      3.76 o 
  -1   3   8      142.95      143.66      1.48 o 
   0   3   8      283.73      296.55      2.87 o 
   1   3   8       28.65       26.70      0.81 o 
   2   3   8      468.23      485.89      7.64 o 
   3   3   8       42.37       38.86      0.73 o 
   4   3   8      209.99      207.88      2.59 o 
   5   3   8        0.23       -0.05      0.27 o 
   6   3   8        0.63        0.47      0.53 o 
   7   3   8        0.52       -0.89      2.05 o 
  -7   4   8        0.67        0.57      0.55 o 
  -6   4   8       52.62       46.81      1.49 o 
  -5   4   8       58.21       59.20      1.80 o 
  -4   4   8       42.23       34.42      0.69 o 
  -3   4   8      179.89      186.51      2.27 o 
  -2   4   8       34.54       29.48      0.48 o 
  -1   4   8      273.05      249.71      2.46 o 
   0   4   8      165.04      145.53      1.55 o 
   1   4   8       49.13       49.85      0.70 o 
   2   4   8      354.48      364.37      3.83 o 
   3   4   8      146.64      143.77      1.75 o 
   4   4   8      293.07      305.18      4.50 o 
   5   4   8        7.80        6.25      0.29 o 
   6   4   8        8.83        7.04      0.44 o 
   7   4   8        4.41        2.28      0.79 o 
  -6   5   8       23.92       17.34      0.89 o 
  -5   5   8       10.53        6.64      0.47 o 
  -4   5   8      160.21      155.45      2.53 o 
  -3   5   8       67.05       62.60      1.02 o 
  -2   5   8      122.09      116.79      1.39 o 
  -1   5   8        7.09        9.78      0.28 o 
   0   5   8      101.64       95.23      1.10 o 
   1   5   8       15.14       22.68      1.01 o 
   2   5   8      196.39      198.21      2.22 o 
   3   5   8        8.08        6.60      0.57 o 
   4   5   8      233.58      238.24      3.54 o 
   5   5   8      138.91      136.49      2.10 o 
   6   5   8        5.92        5.60      0.38 o 
   7   5   8        3.12        1.59      0.67 o 
  -6   6   8       11.20       12.61      0.80 o 
  -5   6   8        0.25        0.25      0.42 o 
  -4   6   8       73.29       65.82      2.97 o 
  -3   6   8        2.59        3.21      0.32 o 
  -2   6   8        0.54        1.14      0.23 o 
  -1   6   8      104.61      110.45      1.41 o 
   0   6   8        9.59       11.03      0.32 o 
   1   6   8       28.31       21.09      0.39 o 
   2   6   8       32.46       36.71      0.53 o 
   3   6   8        8.69       11.19      0.30 o 
   4   6   8       47.20       45.06      0.69 o 
   5   6   8       58.38       65.83      1.22 o 
   6   6   8       14.71       14.97      1.11 o 
   7   6   8        1.43        0.92      0.50 o 
  -5   7   8        0.01       -0.13      0.50 o 
  -4   7   8        9.64        6.23      1.05 o 
  -3   7   8       98.19       94.12      1.34 o 
  -2   7   8        1.39        1.06      0.23 o 
  -1   7   8      282.17      284.26      3.33 o 
   0   7   8        0.65        1.15      0.17 o 
   1   7   8       36.49       36.91      0.57 o 
   2   7   8      364.88      372.37      4.20 o 
   3   7   8       27.88       30.99      1.16 o 
   4   7   8       52.96       50.83      1.08 o 
   5   7   8       22.23       19.98      0.52 o 
   6   7   8       51.98       48.72      1.51 o 
   7   7   8       14.44       14.28      1.15 o 
  -5   8   8        0.74        1.06      0.61 o 
  -4   8   8        0.01       -0.23      0.37 o 
  -3   8   8      157.32      152.53      2.83 o 
  -2   8   8       61.23       59.38      1.94 o 
  -1   8   8       42.93       43.12      0.75 o 
   0   8   8       15.41       15.84      0.42 o 
   1   8   8       10.58       10.76      0.52 o 
   2   8   8        0.40        0.74      0.49 o 
   3   8   8       58.39       59.22      0.99 o 
   4   8   8        0.92        1.29      0.21 o 
   5   8   8       15.84       16.00      0.55 o 
   6   8   8      122.75      126.25      2.69 o 
   7   8   8       39.90       39.97      1.54 o 
  -4   9   8       48.64       48.90      1.71 o 
  -3   9   8       68.78       68.06      2.70 o 
  -2   9   8        0.18        0.56      0.26 o 
  -1   9   8       14.28       13.56      0.49 o 
   0   9   8        0.30        0.15      0.28 o 
   1   9   8        6.16        4.51      0.85 o 
   2   9   8       95.36       98.62      1.55 o 
   3   9   8        0.76        0.58      0.19 o 
   4   9   8       36.48       35.90      1.24 o 
   5   9   8      149.07      160.85      3.36 o 
   6   9   8       15.93       16.71      0.82 o 
   7   9   8       23.61       26.85      1.94 o 
  -4  10   8       76.05       81.84      2.99 o 
  -3  10   8       29.52       32.00      1.45 o 
  -2  10   8       54.50       59.87      1.84 o 
  -1  10   8      545.25      576.76     10.16 o 
   0  10   8      194.43      197.80      4.72 o 
   1  10   8      200.51      206.32      5.23 o 
   2  10   8       72.74       73.87      1.48 o 
   3  10   8       23.47       20.84      0.68 o 
   4  10   8      119.06      125.49      3.26 o 
   5  10   8       19.50       19.09      0.77 o 
   6  10   8        9.01       10.93      1.26 o 
   7  10   8        0.14        0.41      0.53 o 
  -3  11   8       40.58       35.07      3.02 o 
  -2  11   8       69.21       78.67      2.73 o 
  -1  11   8        0.76       -0.12      0.49 o 
   0  11   8       36.34       36.55      1.42 o 
   1  11   8       59.74       64.33      2.87 o 
   2  11   8       38.10       37.06      1.08 o 
   3  11   8      101.24      102.32      2.24 o 
   4  11   8      130.33      134.02      2.55 o 
   5  11   8       25.02       26.30      1.63 o 
   6  11   8        4.02        5.13      0.68 o 
   7  11   8        0.03        0.11      0.57 o 
  -2  12   8       24.74       24.95      1.47 o 
  -1  12   8        3.06        2.27      0.71 o 
   0  12   8       41.75       39.01      1.38 o 
   1  12   8        4.65        6.28      0.89 o 
   2  12   8        2.81        2.96      0.56 o 
   3  12   8       13.53       11.79      0.79 o 
   4  12   8        9.62       10.65      0.72 o 
   5  12   8       65.81       69.46      3.36 o 
   6  12   8       84.36       91.65      3.21 o 
   0  13   8        0.51        0.29      0.59 o 
   1  13   8        9.77        7.94      0.71 o 
   2  13   8        0.94        0.95      0.54 o 
   3  13   8       42.79       43.21      1.56 o 
   4  13   8        3.62        2.57      0.54 o 
   5  13   8        4.43        2.98      0.95 o 
   3  14   8        5.89        5.95      0.74 o 
  -4  -5   9       34.02       39.35      2.27 o 
  -3  -5   9       18.03       12.98      1.23 o 
  -2  -5   9        1.21        2.52      1.14 o 
  -1  -5   9       26.60       30.06      1.54 o 
  -5  -4   9       10.13        7.59      0.77 o 
  -4  -4   9       17.52       18.21      0.86 o 
  -3  -4   9       76.28       81.31      2.11 o 
  -2  -4   9       47.54       46.22      1.35 o 
  -1  -4   9      200.40      209.52      4.63 o 
   0  -4   9        0.06       -0.46      0.47 o 
   1  -4   9       71.81       76.09      2.41 o 
  -6  -3   9       48.35       55.55      3.29 o 
  -5  -3   9        1.69        1.70      0.57 o 
  -4  -3   9       74.05       66.47      1.75 o 
  -3  -3   9       27.97       26.43      0.87 o 
  -2  -3   9       63.64       54.09      1.44 o 
  -1  -3   9      136.78      139.73      2.70 o 
   0  -3   9        0.26        0.18      1.03 o 
   1  -3   9      124.65      122.05      3.23 o 
   2  -3   9       28.48       26.58      1.14 o 
  -6  -2   9        8.72        9.59      0.70 o 
  -5  -2   9        2.93        2.49      0.45 o 
  -4  -2   9       31.76       30.99      0.87 o 
  -3  -2   9        2.13        2.42      0.33 o 
  -2  -2   9      127.17      122.20      2.32 o 
  -1  -2   9       11.79        9.36      0.46 o 
   0  -2   9       41.89       42.18      1.26 o 
   1  -2   9      215.87      223.58      3.66 o 
   2  -2   9       77.57       75.72      2.15 o 
   3  -2   9       56.38       56.70      1.88 o 
  -6  -1   9        0.37        0.45      0.45 o 
  -5  -1   9       19.46       20.14      0.74 o 
  -4  -1   9      218.53      226.62      4.88 o 
  -3  -1   9       50.29       45.69      2.04 o 
  -2  -1   9      228.47      222.51      4.25 o 
  -1  -1   9       13.96        9.55      0.31 o 
   0  -1   9       12.60        8.28      0.36 o 
   1  -1   9      163.23      157.93      2.26 o 
   2  -1   9       38.82       38.85      1.15 o 
   3  -1   9        0.67        0.84      0.42 o 
   4  -1   9        1.77        1.71      1.03 o 
  -7   0   9        1.21        1.67      0.99 o 
  -6   0   9       43.04       44.02      1.37 o 
  -5   0   9      151.35      163.98      2.99 o 
  -4   0   9       41.13       41.82      0.79 o 
  -3   0   9       11.45       10.91      0.42 o 
  -2   0   9       20.53       22.12      0.52 o 
  -1   0   9        2.77        3.16      0.24 o 
   0   0   9      203.59      198.33      2.53 o 
   1   0   9       75.05       72.27      1.20 o 
   2   0   9      190.66      190.87      2.81 o 
   3   0   9       14.13       13.75      0.79 o 
   4   0   9      113.86      121.60      4.04 o 
   5   0   9       11.51       12.03      2.22 o 
  -7   1   9        3.41        3.36      0.62 o 
  -6   1   9       10.88       11.31      0.74 o 
  -5   1   9       65.57       62.63      1.81 o 
  -4   1   9       17.95       16.41      0.79 o 
  -3   1   9      103.80      103.25      1.62 o 
  -2   1   9      107.22      113.76      1.83 o 
  -1   1   9      283.65      269.01      3.69 o 
   0   1   9      249.90      255.65      3.30 o 
   1   1   9      125.67      128.67      1.84 o 
   2   1   9       21.23       19.29      0.59 o 
   3   1   9       62.91       63.50      1.39 o 
   4   1   9       51.88       52.08      1.43 o 
   5   1   9       81.13       89.30      2.45 o 
  -7   2   9       46.42       55.30      2.29 o 
  -6   2   9        2.66        2.20      0.40 o 
  -5   2   9      105.81      108.71      2.40 o 
  -4   2   9        0.20       -0.26      0.23 o 
  -3   2   9      622.67      645.36      8.98 o 
  -2   2   9       21.17       21.58      0.49 o 
  -1   2   9      262.28      257.57      3.60 o 
   0   2   9       43.40       31.26      0.57 o 
   1   2   9      282.22      292.17      4.39 o 
   2   2   9       48.50       52.85      0.99 o 
   3   2   9      566.26      597.97      8.55 o 
   4   2   9        2.75        4.18      1.39 o 
   5   2   9       48.09       52.25      2.59 o 
   6   2   9        1.34        0.37      0.89 o 
  -6   3   9       40.52       44.00      2.09 o 
  -5   3   9        9.25        9.62      0.52 o 
  -4   3   9        2.13        1.75      0.22 o 
  -3   3   9       98.53      101.86      1.59 o 
  -2   3   9      582.74      601.02      7.64 o 
  -1   3   9       11.68       14.02      0.32 o 
   0   3   9        0.87        0.51      0.09 o 
   1   3   9       25.27       21.80      0.59 o 
   2   3   9      145.14      148.62      3.29 o 
   3   3   9        1.76        1.91      0.28 o 
   4   3   9       10.68        8.56      0.88 o 
   5   3   9        4.84        3.44      0.79 o 
   6   3   9        3.64        3.85      0.87 o 
  -6   4   9        0.02       -0.02      0.47 o 
  -5   4   9        0.21        0.31      0.34 o 
  -4   4   9        0.07       -0.18      0.25 o 
  -3   4   9       30.00       32.05      1.25 o 
  -2   4   9      151.37      157.07      3.21 o 
  -1   4   9       90.32       89.38      1.17 o 
   0   4   9       12.60       13.74      1.03 o 
   1   4   9      232.03      233.37      3.31 o 
   2   4   9      146.64      138.20      2.16 o 
   3   4   9       46.74       48.44      1.55 o 
   4   4   9      170.55      176.17      3.14 o 
   5   4   9       30.51       30.66      2.69 o 
   6   4   9      149.18      163.19      4.92 o 
  -6   5   9       18.92       20.26      1.05 o 
  -5   5   9      109.11      108.70      2.03 o 
  -4   5   9       17.18       15.38      0.52 o 
  -3   5   9       35.21       32.70      0.63 o 
  -2   5   9       50.95       53.37      1.36 o 
  -1   5   9       21.81       24.12      0.47 o 
   0   5   9      106.40       96.56      1.42 o 
   1   5   9        0.17        0.81      0.23 o 
   2   5   9       54.17       55.12      0.92 o 
   3   5   9      216.84      225.22      3.13 o 
   4   5   9        3.55        3.96      0.27 o 
   5   5   9       81.28       85.13      1.69 o 
   6   5   9        0.10        0.94      0.78 o 
   7   5   9        4.33        3.86      0.93 o 
  -6   6   9        1.25        0.40      0.50 o 
  -5   6   9        5.57        6.17      0.53 o 
  -4   6   9        4.90        2.77      0.44 o 
  -3   6   9        9.26        6.75      0.31 o 
  -2   6   9      393.81      402.52      4.77 o 
  -1   6   9       10.16        7.85      0.29 o 
   0   6   9       55.57       62.61      1.50 o 
   1   6   9        0.17        0.48      0.41 o 
   2   6   9        6.02        3.51      0.32 o 
   3   6   9       58.64       58.63      1.02 o 
   4   6   9      381.31      391.88      5.30 o 
   5   6   9       22.35       22.18      2.12 o 
   6   6   9       19.04       18.75      0.75 o 
   7   6   9        0.04        1.04      1.11 o 
  -5   7   9        0.16       -0.76      0.51 o 
  -4   7   9        0.11       -0.27      0.38 o 
  -3   7   9        2.75        1.63      0.25 o 
  -2   7   9       46.90       45.52      0.80 o 
  -1   7   9       97.20       99.96      1.53 o 
   0   7   9      529.34      530.78      7.59 o 
   1   7   9       29.39       27.99      0.63 o 
   2   7   9       98.24       89.79      1.44 o 
   3   7   9       80.00       80.44      1.29 o 
   4   7   9        2.42        2.27      0.30 o 
   5   7   9       93.81       90.95      1.88 o 
   6   7   9        1.29        1.29      0.45 o 
   7   7   9        0.33        0.78      0.33 o 
  -5   8   9        0.02       -0.76      0.55 o 
  -4   8   9        4.29        2.70      0.45 o 
  -3   8   9       26.47       28.45      0.86 o 
  -2   8   9        6.85        7.03      0.35 o 
  -1   8   9       24.15       22.57      0.59 o 
   0   8   9      141.12      135.47      2.35 o 
   1   8   9       75.46       70.95      1.51 o 
   2   8   9      191.57      181.49      2.50 o 
   3   8   9       58.97       60.99      0.98 o 
   4   8   9       15.97       12.25      1.31 o 
   5   8   9      203.04      208.54      3.88 o 
   6   8   9      114.78      115.72      2.95 o 
   7   8   9        0.07       -0.24      0.67 o 
  -4   9   9       19.06       20.62      1.04 o 
  -3   9   9        6.81        4.19      0.51 o 
  -2   9   9       49.18       52.36      1.12 o 
  -1   9   9       67.03       67.63      1.27 o 
   0   9   9      158.05      169.16      2.72 o 
   1   9   9        4.96        3.91      0.72 o 
   2   9   9       20.92       18.29      0.48 o 
   3   9   9        5.58        5.44      0.80 o 
   4   9   9       47.02       43.09      0.93 o 
   5   9   9       49.91       51.22      1.29 o 
   6   9   9        0.49        0.65      0.47 o 
   7   9   9       39.66       42.14      3.65 o 
  -3  10   9       20.06       16.55      1.12 o 
  -2  10   9       49.55       49.47      1.38 o 
  -1  10   9       10.17        9.54      0.54 o 
   0  10   9      110.03      114.89      2.18 o 
   1  10   9       30.00       30.28      0.78 o 
   2  10   9        0.28        1.05      0.58 o 
   3  10   9       13.81       13.52      0.48 o 
   4  10   9        4.11        3.26      0.79 o 
   5  10   9        3.60        2.61      0.44 o 
   6  10   9        2.21        2.45      0.69 o 
   7  10   9       26.97       24.44      2.42 o 
  -2  11   9      101.58       99.74      3.89 o 
  -1  11   9        1.51        1.50      0.50 o 
   0  11   9       26.45       24.43      0.99 o 
   1  11   9       54.60       53.99      1.42 o 
   2  11   9       66.31       67.01      1.71 o 
   3  11   9       37.85       45.03      1.27 o 
   4  11   9       88.99       90.53      2.14 o 
   5  11   9        3.01        3.55      0.55 o 
   6  11   9       92.73       94.35      3.67 o 
  -1  12   9        1.65        0.95      1.14 o 
   0  12   9        0.82        0.08      0.62 o 
   1  12   9        3.13        2.77      0.68 o 
   2  12   9        0.01       -0.31      0.45 o 
   3  12   9       40.67       40.37      1.84 o 
   4  12   9        9.68        9.88      0.67 o 
   5  12   9        7.88        6.27      0.74 o 
   6  12   9        0.00        0.34      0.64 o 
   0  13   9       10.52        7.75      0.86 o 
   1  13   9        0.72        0.30      1.13 o 
   2  13   9       44.26       45.33      1.65 o 
   3  13   9        0.44       -0.24      0.66 o 
   4  13   9      109.00      111.32      2.92 o 
   5  13   9       65.42       69.33      2.30 o 
  -3  -4  10       10.35       11.04      0.91 o 
  -2  -4  10        0.85       -0.50      0.73 o 
  -1  -4  10        0.50        1.38      0.56 o 
  -5  -3  10      137.19      149.83      4.26 o 
  -4  -3  10       34.60       36.06      1.47 o 
  -3  -3  10      116.71      128.43      3.08 o 
  -2  -3  10       29.29       23.93      0.96 o 
  -1  -3  10       23.89       26.49      0.98 o 
   0  -3  10        4.73        4.81      0.60 o 
   1  -3  10        2.80        1.54      0.56 o 
  -5  -2  10        3.01        3.95      1.00 o 
  -4  -2  10       31.45       31.02      1.39 o 
  -3  -2  10       17.30       19.01      1.26 o 
  -2  -2  10       37.45       32.66      1.65 o 
  -1  -2  10        1.95        1.29      0.50 o 
   0  -2  10        4.38        3.43      0.58 o 
   1  -2  10        0.47        1.33      0.84 o 
   2  -2  10       12.39       11.74      0.81 o 
  -6  -1  10       45.84       46.85      1.76 o 
  -5  -1  10        2.76        2.14      0.72 o 
  -4  -1  10        7.52        9.73      0.57 o 
  -3  -1  10        9.87       10.17      0.59 o 
  -2  -1  10        1.12        2.28      0.44 o 
  -1  -1  10        8.06        5.42      0.45 o 
   0  -1  10        6.91        6.97      0.98 o 
   1  -1  10       21.06       19.52      0.84 o 
   2  -1  10       76.26       84.70      2.35 o 
   3  -1  10       17.92       16.61      0.93 o 
  -6   0  10       25.07       25.44      1.22 o 
  -5   0  10       13.94       14.81      1.71 o 
  -4   0  10      217.55      233.58      6.69 o 
  -3   0  10       25.95       23.51      0.76 o 
  -2   0  10        0.61        0.45      0.58 o 
  -1   0  10       10.95        8.59      0.45 o 
   0   0  10        0.08        0.61      0.34 o 
   1   0  10        2.53        2.60      0.80 o 
   2   0  10        0.06        0.30      0.51 o 
   3   0  10       25.79       24.82      2.14 o 
   4   0  10      104.92      107.82      4.40 o 
  -6   1  10       12.26       15.96      0.98 o 
  -5   1  10       76.45       79.98      5.76 o 
  -4   1  10       37.13       38.14      1.00 o 
  -3   1  10        0.61        1.99      0.81 o 
  -2   1  10       47.29       49.16      1.34 o 
  -1   1  10       10.39        6.90      0.40 o 
   0   1  10        0.95        2.07      0.62 o 
   1   1  10        0.60        0.49      0.32 o 
   2   1  10        3.67        5.05      0.54 o 
   3   1  10       29.76       30.00      1.02 o 
   4   1  10        3.51        3.89      0.49 o 
  -6   2  10        1.84        2.04      0.98 o 
  -5   2  10       51.44       55.99      1.72 o 
  -4   2  10       14.19       13.79      0.59 o 
  -3   2  10        0.53        0.59      0.23 o 
  -2   2  10      115.29      119.46      2.45 o 
  -1   2  10       18.65       17.37      0.53 o 
   0   2  10       87.18       84.31      1.32 o 
   1   2  10        6.07        8.01      0.72 o 
   2   2  10      235.62      241.71      3.83 o 
   3   2  10       16.94       16.64      0.75 o 
   4   2  10        0.65        1.14      0.47 o 
   5   2  10      115.14      123.60      3.40 o 
  -6   3  10      135.45      155.39      3.46 o 
  -5   3  10        0.41        1.05      0.39 o 
  -4   3  10      120.66      125.14      2.64 o 
  -3   3  10      203.01      214.46      3.05 o 
  -2   3  10       95.16       98.68      1.44 o 
  -1   3  10       66.42       64.83      1.08 o 
   0   3  10        7.19        5.20      0.73 o 
   1   3  10        2.93        2.32      0.43 o 
   2   3  10        7.46        8.12      0.61 o 
   3   3  10       27.79       27.13      0.83 o 
   4   3  10       41.11       38.69      1.18 o 
   5   3  10       20.09       19.47      0.94 o 
  -6   4  10        2.43        1.73      0.57 o 
  -5   4  10       74.25       70.41      1.68 o 
  -4   4  10       49.69       54.49      1.15 o 
  -3   4  10       51.68       51.08      0.99 o 
  -2   4  10      144.06      144.03      2.13 o 
  -1   4  10       48.00       50.14      0.83 o 
   0   4  10       72.50       75.26      1.40 o 
   1   4  10       33.09       34.20      1.38 o 
   2   4  10       97.80       95.40      1.70 o 
   3   4  10       25.10       22.86      0.66 o 
   4   4  10       13.04       13.33      1.59 o 
   5   4  10        0.52        0.33      0.40 o 
   6   4  10        3.29        0.56      0.84 o 
  -6   5  10        8.86        7.75      0.76 o 
  -5   5  10       82.03       80.11      1.96 o 
  -4   5  10        4.34        3.77      0.44 o 
  -3   5  10       67.61       68.19      1.23 o 
  -2   5  10      294.28      307.48      3.89 o 
  -1   5  10      249.33      252.20      3.24 o 
   0   5  10        2.26        2.32      0.48 o 
   1   5  10      435.13      431.50      6.85 o 
   2   5  10        4.30        3.87      0.53 o 
   3   5  10       18.75       15.78      0.97 o 
   4   5  10       68.88       70.17      2.60 o 
   5   5  10        4.77        3.65      0.45 o 
   6   5  10       48.13       45.70      3.19 o 
  -5   6  10        5.84        3.96      0.51 o 
  -4   6  10       79.25       89.39      3.37 o 
  -3   6  10       34.91       33.83      0.84 o 
  -2   6  10       14.72       13.53      0.42 o 
  -1   6  10      152.06      151.41      2.21 o 
   0   6  10      118.97      131.60      2.34 o 
   1   6  10        2.58        1.96      0.26 o 
   2   6  10       18.11       21.13      0.54 o 
   3   6  10       75.45       72.37      2.35 o 
   4   6  10        1.24        1.26      0.28 o 
   5   6  10      104.70      100.18      2.32 o 
   6   6  10       55.24       54.36      3.69 o 
  -5   7  10       43.57       38.17      1.97 o 
  -4   7  10       12.31       10.47      0.63 o 
  -3   7  10       71.90       69.04      1.41 o 
  -2   7  10       35.56       35.04      0.73 o 
  -1   7  10      363.42      373.47      4.84 o 
   0   7  10       84.56       85.89      1.67 o 
   1   7  10       30.63       33.33      0.80 o 
   2   7  10       34.12       33.00      1.20 o 
   3   7  10        1.37        0.87      0.27 o 
   4   7  10        0.41        0.30      0.39 o 
   5   7  10      106.31      106.20      2.42 o 
   6   7  10        2.76        3.14      0.76 o 
  -4   8  10       22.67       23.70      1.02 o 
  -3   8  10       34.61       31.61      0.87 o 
  -2   8  10      367.10      382.29      5.74 o 
  -1   8  10        8.60        7.09      0.44 o 
   0   8  10        2.51        3.45      0.34 o 
   1   8  10        8.93        7.85      0.38 o 
   2   8  10        1.54        1.46      0.48 o 
   3   8  10       91.59       97.97      2.39 o 
   4   8  10        0.04        0.06      0.27 o 
   5   8  10        4.11        4.61      1.01 o 
   6   8  10       85.02       89.76      5.41 o 
  -4   9  10       20.01       15.35      0.95 o 
  -3   9  10        5.32        6.20      0.57 o 
  -2   9  10        7.96        7.37      1.13 o 
  -1   9  10      105.25      113.63      2.20 o 
   0   9  10      188.88      187.61      3.31 o 
   1   9  10       23.57       22.95      0.62 o 
   2   9  10      100.49       97.19      1.73 o 
   3   9  10       59.44       58.96      1.21 o 
   4   9  10        0.05       -0.48      0.32 o 
   5   9  10      178.57      189.12      3.47 o 
   6   9  10        0.84        0.90      0.54 o 
  -3  10  10       11.02       12.85      1.46 o 
  -2  10  10        0.56        2.14      0.98 o 
  -1  10  10        9.20        7.69      0.80 o 
   0  10  10       29.13       27.33      0.91 o 
   1  10  10      130.74      136.42      2.54 o 
   2  10  10        5.36        4.20      0.36 o 
   3  10  10       69.30       70.03      2.09 o 
   4  10  10        4.90        5.84      0.45 o 
   5  10  10        9.52        9.48      1.57 o 
   6  10  10       21.98       18.60      1.06 o 
  -2  11  10       11.68        9.16      0.88 o 
  -1  11  10        0.97        0.52      0.45 o 
   0  11  10      147.23      162.84      3.12 o 
   1  11  10       48.77       47.36      1.35 o 
   2  11  10       90.30       98.28      2.02 o 
   3  11  10        0.02        0.15      0.35 o 
   4  11  10        2.65        3.88      0.66 o 
   5  11  10        2.93        1.91      0.66 o 
   6  11  10      125.65      133.69      4.54 o 
  -1  12  10        0.22        1.49      0.62 o 
   0  12  10       10.77       10.38      0.73 o 
   1  12  10      116.07      124.82      3.36 o 
   2  12  10       11.62        9.49      1.06 o 
   3  12  10        0.36       -0.23      0.50 o 
   4  12  10        5.02        3.16      0.61 o 
   5  12  10       20.77       19.19      1.64 o 
   1  13  10        0.72        0.06      0.51 o 
   2  13  10        1.73        1.97      0.99 o 
   3  13  10       29.88       31.33      1.50 o 
   4  13  10        0.74        1.07      0.59 o 
  -4  -2  11        1.26        2.13      0.63 o 
  -3  -2  11       41.73       43.77      1.39 o 
  -2  -2  11       26.26       28.91      1.68 o 
  -1  -2  11       20.83       15.07      0.76 o 
   0  -2  11        8.24        7.64      0.75 o 
  -5  -1  11       58.84       63.89      2.30 o 
  -4  -1  11       21.27       21.42      1.09 o 
  -3  -1  11        5.54        3.06      0.48 o 
  -2  -1  11        1.55        0.29      0.45 o 
  -1  -1  11        7.63        9.42      1.18 o 
   0  -1  11       21.76       15.59      0.86 o 
   1  -1  11       23.97       26.34      1.10 o 
   2  -1  11       11.43       11.25      0.86 o 
  -5   0  11        8.84        8.15      1.53 o 
  -4   0  11       16.77       16.25      1.15 o 
  -3   0  11        6.72        6.36      0.56 o 
  -2   0  11       12.14       12.29      0.65 o 
  -1   0  11       81.23       69.75      1.62 o 
   0   0  11       72.19       71.88      2.47 o 
   1   0  11        0.03        0.11      0.54 o 
   2   0  11       36.04       34.57      1.28 o 
   3   0  11       31.74       30.11      1.33 o 
  -5   1  11        2.38        1.41      0.60 o 
  -4   1  11        6.42        6.79      1.10 o 
  -3   1  11       51.94       56.55      1.33 o 
  -2   1  11       32.73       28.55      1.02 o 
  -1   1  11      171.48      166.55      4.63 o 
   0   1  11       98.87       97.70      2.23 o 
   1   1  11        0.68        0.18      0.48 o 
   2   1  11       47.06       52.23      1.67 o 
   3   1  11       51.94       52.48      1.77 o 
  -5   2  11        9.82        9.68      1.15 o 
  -4   2  11       58.37       56.38      1.74 o 
  -3   2  11       65.15       67.30      2.62 o 
  -2   2  11        0.86        1.18      0.42 o 
  -1   2  11       95.00       92.56      1.86 o 
   0   2  11        8.75        5.55      0.76 o 
   1   2  11       27.72       23.78      0.93 o 
   2   2  11       70.25       71.89      2.60 o 
   3   2  11        8.42        6.21      0.66 o 
   4   2  11       25.20       24.13      1.72 o 
  -5   3  11       46.03       49.47      1.55 o 
  -4   3  11      119.82      122.41      2.44 o 
  -3   3  11       25.71       28.22      0.77 o 
  -2   3  11      162.09      168.40      2.74 o 
  -1   3  11        1.96        1.64      0.27 o 
   0   3  11      116.55      109.63      2.40 o 
   1   3  11      159.64      158.68      3.24 o 
   2   3  11       28.59       28.29      0.92 o 
   3   3  11        9.01        8.38      1.34 o 
   4   3  11        0.02       -0.02      0.30 o 
   5   3  11       12.45       11.54      0.75 o 
  -5   4  11        2.66        4.50      0.83 o 
  -4   4  11        0.33       -0.23      0.50 o 
  -3   4  11       34.30       34.79      0.89 o 
  -2   4  11       92.21       89.37      1.64 o 
  -1   4  11      135.14      138.99      2.34 o 
   0   4  11      133.38      128.87      2.65 o 
   1   4  11        6.55        7.72      0.47 o 
   2   4  11        4.45        4.98      0.58 o 
   3   4  11       20.55       23.69      0.88 o 
   4   4  11       54.32       51.89      2.32 o 
   5   4  11        0.33        0.90      0.53 o 
  -5   5  11       34.20       35.42      1.11 o 
  -4   5  11        0.02       -0.02      0.38 o 
  -3   5  11        0.28        0.26      0.70 o 
  -2   5  11       13.00       11.79      0.62 o 
  -1   5  11      149.68      155.45      2.17 o 
   0   5  11       39.00       37.82      1.11 o 
   1   5  11       29.37       25.53      0.86 o 
   2   5  11        4.82        6.41      0.63 o 
   3   5  11       20.03       18.92      0.69 o 
   4   5  11        1.71        2.92      0.47 o 
   5   5  11       23.57       23.10      1.83 o 
  -5   6  11        0.31        0.03      0.55 o 
  -4   6  11       31.73       26.43      0.97 o 
  -3   6  11        2.00        2.83      0.43 o 
  -2   6  11        0.27       -0.05      0.70 o 
  -1   6  11       36.18       35.09      0.74 o 
   0   6  11        1.57        1.50      0.17 o 
   1   6  11        0.19        0.09      1.20 o 
   2   6  11       16.72       15.40      0.57 o 
   3   6  11       10.77        9.27      1.03 o 
   4   6  11      215.11      216.23      4.38 o 
   5   6  11       15.75       13.34      0.92 o 
   6   6  11        5.50        4.61      0.62 o 
  -4   7  11        1.63        1.74      0.43 o 
  -3   7  11       57.34       52.01      1.18 o 
  -2   7  11        8.96        6.72      0.40 o 
  -1   7  11       29.64       30.93      0.82 o 
   0   7  11        5.11        3.56      0.26 o 
   1   7  11       86.47       81.64      1.60 o 
   2   7  11       27.70       26.10      0.68 o 
   3   7  11      113.90      114.65      2.28 o 
   4   7  11        2.93        2.58      0.53 o 
   5   7  11        0.64        1.17      2.14 o 
   6   7  11       43.91       38.06      1.48 o 
  -4   8  11        0.63        1.34      0.60 o 
  -3   8  11       65.30       62.25      1.52 o 
  -2   8  11        8.89       11.20      0.54 o 
  -1   8  11      313.66      318.32      5.36 o 
   0   8  11        9.46        6.82      0.42 o 
   1   8  11        4.73        2.60      0.69 o 
   2   8  11        2.53        1.88      0.67 o 
   3   8  11        4.79        3.56      0.33 o 
   4   8  11        0.15        0.63      0.56 o 
   5   8  11        5.74        3.53      1.36 o 
   6   8  11       31.92       29.88      1.28 o 
  -3   9  11       64.85       68.41      1.87 o 
  -2   9  11       26.84       28.67      0.89 o 
  -1   9  11      109.28      112.41      2.19 o 
   0   9  11       19.67       21.50      1.31 o 
   1   9  11       97.02       94.40      1.71 o 
   2   9  11       20.19       16.84      0.58 o 
   3   9  11        2.37        2.94      0.41 o 
   4   9  11       22.89       19.67      0.75 o 
   5   9  11        5.46        4.95      0.96 o 
   6   9  11       22.16       17.09      1.05 o 
  -3  10  11        1.12        1.26      1.28 o 
  -2  10  11       18.10       14.35      1.74 o 
  -1  10  11        1.10        1.36      0.91 o 
   0  10  11        0.14       -0.06      0.95 o 
   1  10  11      130.88      132.72      2.96 o 
   2  10  11        0.52        0.40      0.32 o 
   3  10  11       52.32       48.69      1.11 o 
   4  10  11       20.13       15.68      0.73 o 
   5  10  11        9.37       10.45      0.72 o 
  -2  11  11        0.08        0.40      0.48 o 
  -1  11  11        2.66        2.29      0.46 o 
   0  11  11        0.00        0.31      0.71 o 
   1  11  11      137.53      145.50      3.34 o 
   2  11  11       23.36       19.44      0.96 o 
   3  11  11       13.85       15.30      0.76 o 
   4  11  11        0.42        0.48      0.45 o 
   5  11  11       16.58       16.32      1.02 o 
   0  12  11        4.32        4.35      0.57 o 
   1  12  11       10.30        9.99      1.84 o 
   2  12  11        3.54        4.31      0.71 o 
   3  12  11        6.90        6.81      0.70 o 
   4  12  11       62.82       60.97      2.07 o 
   2  13  11       21.52       18.49      1.20 o 
   3  13  11        3.73        1.98      0.72 o 
  -2  -1  12        0.81        1.05      0.81 o 
  -1  -1  12        0.52        0.06      0.53 o 
  -4   0  12       54.85       59.13      3.58 o 
  -3   0  12        0.12       -0.10      0.56 o 
  -2   0  12        4.21        2.65      0.52 o 
  -1   0  12        0.78        3.06      0.89 o 
   0   0  12        3.03        3.52      0.93 o 
   1   0  12       28.65       34.54      1.70 o 
  -4   1  12       83.92       91.43      2.77 o 
  -3   1  12       51.75       57.94      1.67 o 
  -2   1  12       31.35       29.36      1.76 o 
  -1   1  12       49.12       56.81      1.64 o 
   0   1  12       11.30       15.44      1.63 o 
   1   1  12        3.90        5.94      0.72 o 
   2   1  12        6.32        2.81      1.50 o 
  -4   2  12       52.68       54.12      1.84 o 
  -3   2  12      105.54      115.34      2.80 o 
  -2   2  12      129.41      143.38      3.31 o 
  -1   2  12        6.34        8.29      0.62 o 
   0   2  12       10.97       10.24      0.76 o 
   1   2  12        5.57        6.60      0.67 o 
   2   2  12        6.42        6.45      1.49 o 
   3   2  12        9.85       10.69      1.20 o 
  -4   3  12        0.17       -0.20      1.18 o 
  -3   3  12       31.91       34.13      1.35 o 
  -2   3  12       68.58       75.48      1.68 o 
  -1   3  12        0.10        0.09      0.42 o 
   0   3  12       27.64       24.79      1.83 o 
   1   3  12       20.19       15.83      0.79 o 
   2   3  12        7.04        6.47      1.14 o 
   3   3  12       69.93       72.60      3.42 o 
   4   3  12       14.59        9.41      0.79 o 
  -4   4  12       31.89       31.31      1.20 o 
  -3   4  12      159.30      165.07      3.40 o 
  -2   4  12       84.81       90.84      1.91 o 
  -1   4  12       58.47       57.41      1.36 o 
   0   4  12      144.10      141.93      3.01 o 
   1   4  12       26.81       23.97      0.96 o 
   2   4  12        2.83        2.89      0.41 o 
   3   4  12       98.39      101.27      2.86 o 
   4   4  12       59.23       62.01      2.87 o 
  -4   5  12       44.66       47.70      2.43 o 
  -3   5  12       10.23       10.89      0.58 o 
  -2   5  12       17.03       16.23      0.64 o 
  -1   5  12        9.10        6.90      0.56 o 
   0   5  12       26.06       26.50      0.96 o 
   1   5  12        1.02       -0.58      0.45 o 
   2   5  12       24.04       23.13      0.83 o 
   3   5  12       55.57       53.95      1.70 o 
   4   5  12       17.38       17.32      1.29 o 
  -4   6  12       17.83       19.64      0.89 o 
  -3   6  12        5.91        4.58      0.48 o 
  -2   6  12        0.39        0.41      0.32 o 
  -1   6  12        4.91        5.48      0.53 o 
   0   6  12       22.77       18.68      0.78 o 
   1   6  12       16.33       15.17      0.77 o 
   2   6  12       70.92       72.82      2.25 o 
   3   6  12      172.91      168.20      3.31 o 
   4   6  12        0.48        0.86      0.45 o 
   5   6  12        0.01        0.12      0.48 o 
  -4   7  12      119.43      124.41      3.83 o 
  -3   7  12        0.52        1.61      0.58 o 
  -2   7  12        7.39        6.27      0.86 o 
  -1   7  12       22.39       23.02      0.93 o 
   0   7  12        0.15        0.36      0.64 o 
   1   7  12        5.19        3.36      0.49 o 
   2   7  12       94.22       87.46      1.93 o 
   3   7  12       93.08       87.38      4.13 o 
   4   7  12        8.11        9.37      0.70 o 
   5   7  12       76.68       70.62      2.40 o 
  -3   8  12       30.44       33.08      1.17 o 
  -2   8  12        7.65        7.18      0.50 o 
  -1   8  12       30.85       27.16      1.01 o 
   0   8  12      111.70      109.90      3.69 o 
   1   8  12        0.89       -0.03      0.46 o 
   2   8  12       38.95       35.88      1.01 o 
   3   8  12        1.56        0.81      0.94 o 
   4   8  12        8.80        9.10      1.46 o 
   5   8  12       92.10       90.30      3.26 o 
  -3   9  12       24.78       21.63      2.08 o 
  -2   9  12        2.93        2.89      0.44 o 
  -1   9  12        3.63        2.13      0.49 o 
   0   9  12       39.08       39.19      1.29 o 
   1   9  12       12.75       11.52      0.99 o 
   2   9  12      107.64      115.40      2.37 o 
   3   9  12       15.06       14.20      0.75 o 
   4   9  12        0.28        1.23      0.57 o 
   5   9  12       14.02       14.28      0.88 o 
  -2  10  12        5.03        3.95      0.71 o 
  -1  10  12       72.01       70.64      2.16 o 
   0  10  12       47.51       43.99      1.49 o 
   1  10  12       12.69       10.28      0.78 o 
   2  10  12        4.05        3.90      0.56 o 
   3  10  12       68.65       67.41      1.85 o 
   4  10  12       14.13       12.83      1.13 o 
   5  10  12        0.92        0.74      0.51 o 
  -1  11  12       19.53       17.49      1.03 o 
   0  11  12      219.00      224.16      5.80 o 
   1  11  12       24.96       20.48      1.04 o 
   2  11  12        4.25        4.18      0.98 o 
   3  11  12       10.57        8.75      0.77 o 
   4  11  12       26.59       23.33      1.34 o 
   1  12  12        3.70        1.68      0.66 o 
   2  12  12       17.99       16.32      0.99 o 
   3  12  12        0.00        0.22      0.57 o 
  -2   1  13        5.88        4.30      0.88 o 
  -1   1  13        1.36        1.21      1.19 o 
   0   1  13        1.23        1.55      0.64 o 
  -3   2  13        8.64        5.41      1.84 o 
  -2   2  13        5.81        5.83      0.59 o 
  -1   2  13       14.03       11.46      1.31 o 
   0   2  13        4.46        2.10      0.63 o 
   1   2  13        1.15        0.23      0.78 o 
  -3   3  13        9.53        9.16      1.27 o 
  -2   3  13        4.50        5.00      1.59 o 
  -1   3  13        9.24       10.44      0.73 o 
   0   3  13        8.84       10.82      0.79 o 
   1   3  13       28.27       25.63      1.12 o 
   2   3  13       26.90       31.02      1.38 o 
  -3   4  13        1.14        2.29      1.48 o 
  -2   4  13       42.10       49.91      1.52 o 
  -1   4  13       14.11       13.55      0.72 o 
   0   4  13       28.28       33.43      1.26 o 
   1   4  13        8.63        6.09      0.65 o 
   2   4  13       16.43       17.12      2.14 o 
   3   4  13       12.75        9.26      1.27 o 
  -3   5  13        5.47        6.28      0.71 o 
  -2   5  13       40.25       42.23      1.32 o 
  -1   5  13       29.66       34.67      1.15 o 
   0   5  13        8.70        7.37      1.66 o 
   1   5  13        6.52        6.81      0.74 o 
   2   5  13        5.95        7.06      1.55 o 
   3   5  13        0.00       -0.20      0.48 o 
  -3   6  13        0.04        0.55      0.53 o 
  -2   6  13        0.14        0.44      0.46 o 
  -1   6  13        9.22        8.15      1.31 o 
   0   6  13        3.07        3.03      0.54 o 
   1   6  13       48.70       43.65      1.57 o 
   2   6  13        0.30        0.35      0.43 o 
   3   6  13        3.13        2.14      0.65 o 
  -3   7  13        0.00        0.17      0.64 o 
  -2   7  13       35.78       31.06      1.52 o 
  -1   7  13       43.76       40.95      1.49 o 
   0   7  13        2.11        2.20      0.64 o 
   1   7  13       94.75       91.56      2.61 o 
   2   7  13        6.38        5.80      0.54 o 
   3   7  13       17.64       15.77      1.06 o 
   4   7  13        1.92        1.51      0.60 o 
  -2   8  13        9.44        8.96      0.75 o 
  -1   8  13       26.95       29.12      1.17 o 
   0   8  13        3.01        1.79      0.94 o 
   1   8  13       25.13       24.57      0.95 o 
   2   8  13        2.31        2.02      1.05 o 
   3   8  13       10.60       10.60      1.44 o 
   4   8  13       13.97       13.47      0.93 o 
  -2   9  13        1.41        1.01      0.48 o 
  -1   9  13       11.58        9.19      0.75 o 
   0   9  13        0.25        1.60      0.86 o 
   1   9  13       20.93       21.36      0.87 o 
   2   9  13        1.33        1.89      0.49 o 
   3   9  13       24.06       23.30      1.02 o 
   4   9  13       16.42       17.56      1.00 o 
  -1  10  13       15.59       13.94      1.56 o 
   0  10  13       13.70       15.29      1.05 o 
   1  10  13       16.83       14.25      1.51 o 
   2  10  13       30.58       31.89      1.32 o 
   3  10  13       17.30       15.93      1.52 o 
   0  11  13        0.12        0.67      0.86 o 
   1  11  13        0.35        0.24      0.54 o 
   2  11  13        8.57        8.67      2.13 o 
  -1   4  14       83.49       84.64      3.29 o 
   0   4  14        9.82       10.52      0.86 o 
  -2   5  14       10.60       11.32      1.75 o 
  -1   5  14        3.32        2.60      0.64 o 
   0   5  14        2.47        1.30      0.56 o 
   1   5  14        0.28        0.13      0.29 o 
  -2   6  14       37.79       43.32      1.66 o 
  -1   6  14       73.49       77.31      2.60 o 
   0   6  14      102.87      119.54      3.33 o 
   1   6  14       10.48        9.66      0.78 o 
   2   6  14       27.01       24.08      1.22 o 
  -1   7  14       10.32        8.14      0.78 o 
   0   7  14        0.80        1.03      0.86 o 
   1   7  14        4.06        3.73      0.57 o 
   2   7  14        4.15        6.68      0.76 o 
  -1   8  14        8.74        7.05      0.79 o 
   0   8  14        1.29        0.34      0.57 o 
   1   8  14        0.74        0.14      0.29 o 
   2   8  14        6.14        3.38      0.55 o 
   0   9  14        0.10        0.13      0.59 o 
   1   9  14        0.82       -0.34      0.48 o 
   2   9  14        0.21       -0.85      0.59 o 
                                                 
